# Supplementary material for: Research on the correlation between clinical nurses’ self-efficacy, future time perspective, and occupational burnout
Source: Front Public Health. 2024 Jun 17;12:1363450. doi: 10.3389/fpubh.2024.1363450 (PMC11215154; doi:10.3389/fpubh.2024.1363450)
Supplement: Supplementary file 2 [file Table_1.xlsx]

## Sheet: Sheet1
序号	提交答卷时间	你的性别	你的年龄	你的婚姻	你的最高学历	你的工龄	你的职称	1、工作让我感觉身心俱惫	2、下班的时候我感觉精疲力竭	3、早晨起床不得不去面对一天的工作时，我感觉非常累	4、整天工作对我来说确实压力很大	5、工作让我有快要崩溃的感觉	6、自从开始干这份工作，我对工作越来越不感兴趣	7、我对工作不像以前那样热心了	8、我怀疑自己所做工作的意义	9、我对自己所做工作是否有贡献越来越不关心	10、我能有效地解决工作中出现的问题	11、我觉得我在为科室作有用的贡献	12、在我看来，我擅长于自己的工作	13、当完成工作上的一些事情时，我感到非常高兴	14、我完成了很多有价值的工作	15、我自信自己能有效地完成各项工作	1.如果我尽力去做的话，我总是能够解决问题的	2.即使别人反对我，我仍有办法取得我所要的	3.对我来说，坚持理想和达成目标是轻而易举的	4.我自信能有效地应付任何突如其来的事情	5.以我的才智，我定能应付意料之外的情况	6.如果我付出必要的努力，我一定能解决大多数的难题	7.我能冷静地面对困难，因为我信赖自己处理问题的能力	8.面对一个难题时，我通常能找到几个解决方法	9.有麻烦的时候，我通常能想到一些应付的方法	10.无论什么事在我身上发生，我都能应付自如	1.我相信人的一天应该在每天早上就提前计划好	2.即使事情不能按时完成，我也不担心。	3.当我想完成某件事时我会设定一下目标，并考虑如何通过具体的方法达成那些目标	4.赶完明天截止的任务，还有完成其他必要的工作，优先于看今晚的演出	5.自己赴约迟到会让我觉得沮丧不安。	6.我按时履行对朋友或上司的义务。	7.我顺其自然地度日，而不是试着计划它	8.我决定之前，我会衡量得失。	9.我按部就班地准时完成任务	10.我列下要做的事情清单。	11.当我知道有工作没完成时，我能抵制诱惑。	12.如果这个任务能让我进步，即使它困难、无聊我也会坚持做。	13.我总有时间赶上工作任务的。	总分
1	2023/2/21 12:38:07	2	1	1	3	1	1	6	6	5	6	6	4	1	2	1	7	6	5	7	7	5	1	2	2	3	2	1	1	2	3	3	2	4	4	1	3	5	1	5	3	5	4	5	4	59
2	2023/2/21 12:39:35	2	1	2	3	5	2	6	6	6	6	6	6	6	6	6	3	4	4	4	4	4	2	2	1	1	1	1	1	1	1	1	2	1	2	2	2	5	5	5	5	5	5	2	2	62
3	2023/2/21 12:41:52	2	2	2	3	5	4	2	2	1	2	1	1	2	1	2	7	7	7	7	7	7	4	3	3	3	3	3	3	4	4	3	5	3	5	5	5	5	5	5	5	5	5	5	5	41
4	2023/2/21 12:42:07	2	2	2	3	5	3	4	4	4	4	4	4	4	4	4	4	4	4	4	4	4	3	3	3	3	2	2	2	2	2	2	1	1	1	1	4	5	4	4	4	4	4	4	4	45
5	2023/2/21 12:43:59	2	3	2	3	5	3	3	3	1	1	1	1	1	1	1	7	7	7	7	6	7	4	2	4	4	4	3	4	4	4	4	5	1	4	3	2	5	1	5	4	4	4	2	2	39
6	2023/2/21 12:44:00	2	2	2	3	5	3	6	6	6	6	5	6	6	6	6	6	3	4	4	3	3	2	2	1	2	2	2	2	2	2	2	3	1	2	5	3	5	4	3	4	3	3	3	3	61
7	2023/2/21 12:47:33	2	3	2	3	5	4	5	5	2	3	2	2	1	1	1	7	7	7	7	7	7	4	3	3	3	3	4	3	4	4	4	5	4	5	5	4	5	1	4	3	4	4	5	5	49
8	2023/2/21 12:48:06	1	1	2	3	4	3	6	6	6	6	6	6	6	6	6	5	5	5	5	5	5	2	2	2	2	2	2	2	2	2	2	3	3	3	3	3	3	3	3	3	3	3	3	3	69
9	2023/2/21 12:48:14	1	2	2	3	4	3	2	2	3	3	1	5	6	6	5	5	5	5	6	3	5	3	2	1	3	3	3	3	2	3	1	2	2	2	1	1	5	1	4	2	1	2	4	2	47
10	2023/2/21 12:49:07	2	1	1	2	2	1	4	4	4	4	4	3	3	3	3	6	6	6	6	6	6	4	3	3	3	3	3	3	3	3	3	4	4	4	4	4	4	3	4	3	4	4	4	3	53
11	2023/2/21 12:49:29	2	2	2	3	5	3	2	2	1	1	1	1	2	1	1	6	6	6	7	6	6	4	3	3	3	3	3	3	3	3	3	5	2	4	5	4	5	2	5	4	4	4	4	4	34
12	2023/2/21 12:49:48	2	4	2	3	5	4	4	6	3	2	4	2	2	2	1	1	7	7	7	7	7	4	4	4	4	4	4	4	3	4	4	5	4	5	1	4	5	1	3	5	5	5	5	5	47
13	2023/2/21 12:50:00	2	1	2	3	4	2	5	6	5	6	4	2	4	6	4	7	6	6	7	6	7	4	2	2	2	3	3	3	3	3	3	4	3	3	3	3	4	3	2	2	4	4	4	4	66
14	2023/2/21 12:50:29	2	3	3	3	5	3	5	6	5	5	2	2	1	1	1	7	6	5	7	6	7	4	1	2	3	3	3	3	3	4	3	5	1	4	5	2	5	1	5	5	5	5	4	4	51
15	2023/2/21 12:50:49	2	2	2	3	5	3	3	4	3	3	1	2	3	1	3	7	7	7	6	6	6	3	2	3	3	3	3	3	3	3	3	5	1	5	5	2	5	2	4	5	4	5	5	4	47
16	2023/2/21 12:51:37	2	1	1	3	4	2	3	3	3	2	1	1	1	1	1	7	7	7	7	7	7	4	4	3	3	3	3	4	4	4	3	4	4	5	5	1	5	5	3	5	4	3	3	4	43
17	2023/2/21 12:51:47	2	2	2	3	4	3	5	5	5	5	5	4	5	5	5	5	3	3	4	4	4	2	2	2	2	2	2	2	2	2	2	5	1	2	5	4	5	4	2	2	2	2	2	3	52
18	2023/2/21 12:52:57	2	1	1	2	1	1	4	2	4	3	1	2	3	1	1	3	3	2	3	2	3	2	1	1	2	1	2	2	2	2	1	4	1	5	5	5	4	3	5	2	5	3	4	3	22
19	2023/2/21 12:53:08	2	2	2	3	5	3	4	3	5	5	4	4	4	5	3	7	7	7	6	6	6	3	3	3	3	3	3	4	4	3	3	5	4	5	4	4	5	1	4	5	4	5	5	5	61
20	2023/2/21 12:53:53	2	1	1	2	1	1	4	5	4	4	2	2	2	1	1	7	7	5	7	7	7	3	2	3	3	3	4	2	2	3	3	4	1	4	4	1	2	3	2	2	2	4	4	1	50
21	2023/2/21 12:53:54	2	4	3	2	5	4	2	3	2	3	2	2	2	2	2	6	6	6	6	5	7	4	3	3	3	3	3	3	3	3	3	4	1	5	5	4	5	1	5	2	5	5	4	4	41
22	2023/2/21 12:56:19	2	4	2	2	5	3	2	2	2	2	2	2	2	2	2	2	2	2	2	2	2	4	4	4	4	4	4	4	4	4	4	5	5	5	5	5	5	5	5	5	5	5	5	5	15
23	2023/2/21 12:58:06	2	1	2	2	3	2	4	4	4	3	3	2	2	2	2	7	7	7	7	7	7	4	1	4	4	4	4	4	4	4	4	5	2	5	5	5	5	5	5	5	5	5	5	5	53
24	2023/2/21 12:58:38	1	1	2	3	4	2	3	3	2	1	1	1	1	2	2	4	4	4	4	4	4	4	1	1	1	1	2	1	2	2	1	5	3	1	1	1	3	1	1	1	1	1	1	1	25
25	2023/2/21 12:58:50	2	1	1	3	2	1	2	2	1	1	1	1	1	1	1	2	7	6	7	4	6	3	2	3	3	3	3	3	3	3	3	2	3	2	3	2	2	2	3	3	2	2	2	2	28
26	2023/2/21 12:59:22	2	4	2	2	5	4	5	4	3	2	2	3	2	2	2	2	6	6	6	6	7	4	2	2	3	3	3	3	3	3	2	2	3	4	4	2	5	1	2	2	2	4	4	4	43
27	2023/2/21 13:00:15	2	1	2	3	4	3	7	7	7	7	6	7	7	6	7	6	7	6	4	5	5	4	4	3	3	3	3	3	3	3	3	2	2	2	4	1	4	4	4	5	2	2	1	5	79
28	2023/2/21 13:00:37	2	2	2	3	5	3	1	2	1	1	1	1	1	1	1	1	6	7	7	7	7	4	4	4	4	4	4	4	4	4	4	5	5	5	5	5	5	5	5	5	5	5	5	5	30
29	2023/2/21 13:01:38	2	1	2	2	2	1	5	5	5	3	3	3	3	4	4	4	3	4	5	4	3	3	3	3	3	3	3	3	3	3	3	3	2	2	3	3	2	2	3	3	3	3	3	3	43
30	2023/2/21 13:02:53	2	2	2	3	5	3	2	2	2	2	2	1	1	1	1	7	7	7	7	7	7	4	3	3	3	3	4	4	3	3	3	5	1	5	5	5	5	1	5	5	5	5	5	5	41
31	2023/2/21 13:04:23	1	1	1	3	2	1	4	4	3	2	2	3	2	3	3	5	5	5	5	4	5	3	2	2	2	2	3	3	3	3	3	4	3	3	4	3	5	3	4	2	4	4	4	4	40
32	2023/2/21 13:04:27	1	3	2	3	5	3	3	3	3	3	3	2	2	2	2	3	5	5	5	4	4	2	2	2	3	2	2	2	2	2	3	2	3	2	2	3	2	3	2	2	2	2	2	2	34
33	2023/2/21 13:05:22	2	1	1	3	2	1	6	6	3	3	3	1	2	2	2	6	7	6	7	6	6	3	2	3	3	2	3	3	2	2	2	2	1	4	5	2	5	3	4	1	4	4	5	4	51
34	2023/2/21 13:08:03	2	3	2	3	5	3	1	1	1	1	1	1	1	1	1	7	7	7	7	7	7	4	3	4	4	4	4	4	4	4	4	5	4	4	5	4	5	3	4	5	5	5	5	5	36
35	2023/2/21 13:08:16	2	1	1	3	4	2	4	5	3	2	2	1	1	2	1	7	6	6	7	5	6	4	3	3	3	3	3	4	3	4	3	4	3	4	1	2	5	1	2	5	5	4	5	4	43
36	2023/2/21 13:09:05	2	4	2	2	5	3	1	2	2	2	2	1	1	1	1	7	6	6	7	7	7	4	4	3	4	4	3	4	3	3	3	5	1	5	1	4	5	1	5	1	5	5	5	5	38
37	2023/2/21 13:10:53	2	1	1	2	1	1	4	3	3	3	1	4	2	3	1	7	7	1	5	6	5	2	1	2	2	2	2	1	3	2	2	4	2	2	2	2	2	1	1	5	4	2	2	2	40
38	2023/2/21 13:11:04	2	2	2	3	5	3	3	1	2	2	1	2	1	2	2	7	7	7	7	7	7	4	3	2	3	3	3	2	3	3	3	5	3	4	1	4	4	1	4	4	4	4	3	3	43
39	2023/2/21 13:11:31	2	1	1	2	2	1	6	6	6	5	4	4	4	2	2	6	4	5	6	7	6	3	3	3	2	2	3	2	2	3	2	2	4	4	4	1	4	2	4	4	4	4	4	4	58
40	2023/2/21 13:12:46	2	2	2	3	5	3	3	3	2	2	2	1	2	1	2	6	7	6	6	6	6	3	3	2	3	3	3	3	2	3	2	4	1	4	4	4	4	2	4	4	4	5	5	4	40
41	2023/2/21 13:13:02	2	1	1	2	2	1	3	4	5	3	3	4	4	4	4	4	4	4	4	4	4	3	2	3	2	3	3	3	2	2	2	4	1	4	4	4	4	4	4	4	4	4	4	4	43
42	2023/2/21 13:13:10	2	2	2	3	4	2	1	1	1	1	1	1	1	1	1	7	7	7	7	7	7	4	4	4	4	4	4	4	4	4	4	5	5	5	5	5	5	5	5	5	5	5	5	5	36
43	2023/2/21 13:13:26	2	1	1	2	2	1	5	5	5	5	5	3	5	5	5	7	7	7	7	7	7	3	2	2	2	2	2	2	2	2	2	2	2	2	2	2	2	2	2	2	2	2	2	2	70
44	2023/2/21 13:15:35	2	3	2	3	5	3	4	4	5	4	3	2	2	1	2	7	7	7	7	6	6	4	3	2	4	4	4	4	3	4	3	4	4	4	3	3	4	1	2	5	4	4	4	4	52
45	2023/2/21 13:15:42	2	2	2	3	5	3	1	1	1	1	1	1	3	1	1	7	7	7	7	7	7	4	4	3	4	2	2	2	2	2	2	3	2	2	2	2	4	2	4	2	1	2	2	3	38
46	2023/2/21 13:16:33	2	1	1	2	1	1	2	2	2	2	2	2	1	1	1	1	7	5	7	7	7	3	3	3	3	3	3	3	3	3	3	3	3	5	2	2	4	5	4	5	2	4	4	2	34
47	2023/2/21 13:17:33	2	2	2	3	5	4	4	4	4	4	4	5	5	7	7	7	7	3	5	1	5	3	3	3	2	2	3	3	2	2	2	5	1	4	1	3	5	3	4	5	5	5	5	5	57
48	2023/2/21 13:18:33	2	1	1	4	2	1	6	6	6	6	6	4	4	4	4	4	4	3	3	3	3	3	2	2	2	2	2	2	2	2	2	2	3	3	3	3	3	3	3	3	3	3	3	2	51
49	2023/2/21 13:18:52	2	2	1	3	4	2	2	2	2	3	3	1	1	1	1	1	2	7	7	7	7	4	3	2	3	3	2	4	4	4	4	5	3	5	5	5	5	5	3	5	5	5	5	5	32
50	2023/2/21 13:19:26	2	1	1	4	1	2	4	4	4	4	3	3	3	3	2	2	4	4	4	4	4	2	2	1	1	2	2	2	2	2	2	3	1	2	2	2	2	2	2	2	2	3	2	2	37
51	2023/2/21 13:21:21	2	1	2	2	4	2	4	4	4	4	4	4	4	4	3	3	3	3	2	2	2	2	1	1	1	2	2	2	2	2	2	4	1	2	4	4	4	4	4	3	3	3	3	3	35
52	2023/2/21 13:21:27	2	1	2	3	3	2	3	3	4	4	3	3	2	1	2	6	5	4	5	4	4	3	2	3	2	2	3	3	2	3	3	3	3	4	3	5	5	3	4	4	3	5	4	3	38
53	2023/2/21 13:21:42	1	2	1	3	5	2	3	3	2	1	1	1	1	2	1	7	7	7	7	7	7	4	3	2	4	2	3	4	3	3	3	5	1	5	1	2	5	1	4	4	4	5	4	4	42
54	2023/2/21 13:22:01	2	2	2	3	5	3	6	5	5	5	5	6	6	5	5	5	5	6	6	5	4	3	2	3	3	2	3	2	2	3	2	4	4	4	4	4	5	1	4	4	4	4	5	5	64
55	2023/2/21 13:22:17	2	3	2	3	5	3	2	2	2	2	2	2	2	2	2	7	7	7	7	7	7	4	4	3	4	4	4	4	4	4	4	4	4	4	4	4	4	3	4	4	4	4	4	4	45
56	2023/2/21 13:23:29	2	1	1	3	2	1	2	2	1	1	1	1	1	1	1	6	6	7	7	7	7	4	4	4	4	2	3	3	3	3	3	4	3	4	4	4	5	5	3	5	4	5	5	5	36
57	2023/2/21 13:23:48	2	2	2	3	5	3	7	7	7	6	3	5	5	5	5	5	5	5	5	5	5	4	2	1	1	1	4	1	1	2	1	2	3	2	4	3	3	4	4	3	3	3	2	3	65
58	2023/2/21 13:24:18	2	1	1	2	1	1	3	3	2	2	2	2	2	2	2	4	2	4	5	2	5	3	2	2	2	2	3	3	2	2	2	4	2	2	5	4	5	3	4	4	4	4	4	4	27
59	2023/2/21 13:24:28	2	1	1	3	2	1	2	2	2	2	1	1	2	2	2	4	3	4	5	4	4	3	3	3	3	2	3	3	2	3	3	3	2	2	2	2	2	2	2	4	4	2	4	4	25
60	2023/2/21 13:25:56	2	1	1	2	2	1	3	3	3	3	3	3	3	3	3	6	6	6	6	6	6	3	3	3	3	3	3	3	3	3	3	4	3	4	3	5	5	1	4	4	3	3	4	4	48
61	2023/2/21 13:26:08	2	1	1	4	1	2	4	3	4	2	2	3	4	5	2	6	6	7	7	7	7	4	2	3	3	3	4	3	3	3	3	4	3	5	1	4	4	1	2	4	5	4	4	5	54
62	2023/2/21 13:26:24	2	1	1	2	2	1	3	2	4	3	4	3	4	4	4	4	5	3	4	3	4	3	3	2	2	2	3	3	2	2	3	2	3	3	3	2	3	2	3	3	3	2	2	2	39
63	2023/2/21 13:28:01	1	1	1	2	1	1	4	4	6	5	3	2	1	2	1	2	4	3	5	5	5	2	2	2	3	2	3	2	2	2	2	4	4	4	4	4	4	4	4	4	4	4	4	4	37
64	2023/2/21 13:30:27	2	1	1	3	4	2	5	5	6	5	4	3	4	3	3	5	4	4	6	5	5	3	2	2	2	2	3	3	3	3	3	4	3	4	3	5	4	3	4	3	4	3	3	4	52
65	2023/2/21 13:31:12	2	1	1	2	1	1	6	6	5	3	3	2	1	4	2	7	3	4	5	5	6	4	2	3	2	3	2	3	2	2	2	3	3	2	3	2	2	3	2	2	2	2	3	3	47
66	2023/2/21 13:31:30	2	1	1	2	2	1	3	3	2	2	3	3	4	2	2	6	4	4	6	6	6	3	2	2	2	2	2	2	2	3	2	4	1	2	2	2	5	2	4	4	5	1	4	4	41
67	2023/2/21 13:32:29	2	2	2	3	5	3	3	3	1	3	1	2	1	1	1	7	6	5	7	6	6	3	3	3	3	2	3	3	3	3	2	4	2	4	1	3	2	1	2	2	2	4	2	2	38
68	2023/2/21 13:33:26	2	1	2	2	4	2	6	1	1	1	1	1	1	1	1	6	6	6	6	6	6	3	1	2	3	1	3	3	2	2	2	4	3	3	2	2	4	1	4	4	4	2	4	2	35
69	2023/2/21 13:34:55	2	2	1	3	5	3	3	4	3	3	3	2	1	1	1	7	6	7	7	6	6	2	3	3	2	2	2	2	2	2	2	1	3	2	3	5	4	3	4	5	5	4	3	4	45
70	2023/2/21 13:35:18	1	2	2	3	4	3	5	4	4	4	3	2	3	1	3	6	5	3	5	5	4	2	3	3	3	2	3	3	2	3	2	1	3	2	3	2	3	4	4	3	3	3	2	4	42
71	2023/2/21 13:36:33	2	1	1	2	1	1	3	3	3	3	3	2	2	2	2	6	4	4	6	5	5	3	2	2	2	2	2	2	3	3	2	3	2	2	3	4	2	2	3	2	4	2	4	4	38
72	2023/2/21 13:37:21	2	2	2	3	4	3	1	1	1	1	1	1	1	1	1	6	7	7	7	7	7	4	4	4	4	4	4	4	4	4	4	5	5	5	5	5	5	1	2	4	5	5	5	4	35
73	2023/2/21 13:38:13	2	2	3	2	5	2	5	5	4	3	4	3	3	3	3	7	5	7	7	7	7	3	3	3	3	3	4	3	3	3	3	4	4	4	4	4	4	4	4	4	4	4	3	4	58
74	2023/2/21 13:38:57	2	2	2	3	4	3	2	2	2	2	2	2	2	2	2	6	6	6	6	6	6	3	2	2	3	3	3	3	3	3	3	5	5	5	5	5	5	5	5	5	5	5	5	5	39
75	2023/2/21 13:40:40	2	1	1	3	4	2	5	4	6	5	3	5	5	3	4	5	4	5	5	5	4	2	3	3	3	2	2	2	2	2	2	4	3	4	4	2	4	2	3	2	3	3	3	3	53
76	2023/2/21 13:44:27	2	1	2	3	4	2	1	1	1	1	1	1	1	1	1	6	6	6	7	6	6	3	2	2	3	2	3	3	3	3	2	5	2	4	4	4	4	1	4	2	4	4	4	4	31
77	2023/2/21 13:45:50	1	1	1	3	5	2	6	6	4	5	3	1	1	1	1	7	7	7	7	7	7	4	4	3	3	4	4	4	4	4	4	4	4	4	4	4	4	4	4	4	4	3	4	4	55
78	2023/2/21 13:47:45	2	1	2	2	4	2	3	3	3	3	2	3	3	2	2	4	4	4	4	4	4	3	2	2	2	2	2	2	2	2	2	3	1	2	1	4	4	3	3	2	4	2	2	2	33
79	2023/2/21 13:49:52	2	2	2	3	5	3	7	7	7	7	7	7	7	6	7	3	4	4	2	2	2	3	1	1	1	1	1	1	1	1	1	1	1	1	1	1	1	1	1	2	1	1	1	1	64
80	2023/2/21 13:52:10	2	1	1	4	2	2	2	2	2	2	2	2	1	1	1	6	6	6	6	6	6	4	3	3	3	3	3	3	3	3	3	4	4	4	4	4	4	4	4	4	4	4	4	4	36
81	2023/2/21 13:53:49	2	2	2	3	5	3	2	2	2	2	2	2	2	2	2	2	2	2	2	2	2	2	2	2	2	2	2	2	2	2	2	2	2	2	2	2	2	2	2	2	2	2	2	2	15
82	2023/2/21 13:53:52	2	3	2	3	5	4	2	2	2	3	2	2	2	2	2	7	6	6	6	4	4	4	3	2	3	2	3	3	2	3	3	2	2	4	2	2	4	3	4	2	4	4	4	2	37
83	2023/2/21 13:55:43	2	1	2	3	3	1	7	7	2	3	2	2	2	1	1	4	7	7	7	7	7	3	3	3	3	3	3	3	3	3	2	5	4	4	4	1	5	1	5	1	5	5	5	5	51
84	2023/2/21 13:58:06	2	1	2	3	5	3	5	4	5	2	4	4	4	7	7	7	7	7	4	5	7	4	3	3	3	3	2	4	2	4	1	3	3	3	3	5	5	5	5	5	3	2	4	3	64
85	2023/2/21 13:59:56	2	2	2	3	5	3	4	4	3	2	2	3	3	3	4	4	4	4	3	4	4	2	3	1	2	2	2	2	2	2	2	2	3	4	2	4	4	2	2	2	2	2	2	2	36
86	2023/2/21 14:00:43	2	1	2	3	3	2	3	4	3	3	3	2	2	2	2	6	6	6	7	4	7	4	4	3	2	3	3	3	2	3	3	5	3	4	5	2	4	1	4	4	2	2	4	4	45
87	2023/2/21 14:00:49	2	1	1	3	2	2	3	3	2	2	1	2	2	1	1	4	4	5	5	4	5	3	2	2	2	2	2	2	2	2	2	4	1	4	4	4	4	1	4	4	4	4	4	3	29
88	2023/2/21 14:06:08	2	1	3	3	4	2	1	2	2	1	1	1	1	1	1	7	7	7	7	5	7	4	4	1	3	3	3	3	3	3	2	5	3	4	3	3	4	3	4	4	4	4	4	3	36
89	2023/2/21 14:06:43	2	1	2	2	3	1	1	1	1	4	1	2	2	1	1	6	6	7	7	7	7	3	1	4	3	3	3	3	4	4	2	4	1	5	2	5	5	2	5	5	5	5	5	5	39
90	2023/2/21 14:12:58	2	2	2	3	5	3	5	5	5	5	5	4	4	4	4	5	5	5	5	5	5	3	3	3	3	3	3	3	3	3	3	4	4	4	4	4	4	4	4	4	4	4	4	4	56
91	2023/2/21 14:16:07	1	2	2	3	5	2	6	6	5	6	5	5	5	6	6	6	6	6	6	6	6	1	2	2	2	2	2	2	2	1	1	2	2	2	2	2	2	2	2	2	2	2	2	2	71
92	2023/2/21 14:18:41	2	1	1	2	2	1	4	4	3	5	3	4	3	3	4	5	7	6	6	7	6	2	1	2	2	2	2	2	2	3	3	2	2	2	3	2	2	3	4	2	2	4	2	2	55
93	2023/2/21 14:19:19	2	1	2	3	2	1	3	3	3	2	1	2	2	2	2	6	4	5	6	5	5	4	3	2	3	3	3	3	3	3	3	4	3	4	5	4	5	3	5	4	5	5	5	5	36
94	2023/2/21 14:19:22	1	2	2	3	5	2	5	5	5	5	5	3	4	2	2	6	6	6	6	5	6	3	3	2	3	3	3	3	3	3	3	4	3	4	4	1	5	2	2	2	3	5	4	3	56
95	2023/2/21 14:19:23	2	2	2	3	5	3	3	4	4	4	2	3	5	6	4	7	5	5	6	4	5	3	3	1	1	1	3	2	2	2	2	4	1	2	2	2	2	2	3	2	1	2	3	2	52
96	2023/2/21 14:20:30	2	1	1	2	4	1	4	4	4	4	3	3	3	4	4	4	4	4	3	3	3	3	3	3	3	3	3	3	3	3	3	4	4	4	4	4	4	4	4	4	4	4	4	4	39
97	2023/2/21 14:22:30	2	2	2	3	5	3	6	6	5	5	4	3	2	2	2	5	5	5	5	5	5	3	3	3	3	2	3	3	3	3	2	4	3	4	4	2	4	1	2	2	2	4	4	4	50
98	2023/2/21 14:25:29	2	1	1	2	2	1	1	1	1	1	1	1	1	1	4	3	3	3	3	3	3	2	3	2	2	2	2	2	2	2	2	4	1	2	1	1	4	2	4	2	4	4	4	4	15
99	2023/2/21 14:26:53	2	3	2	3	5	3	1	1	1	1	1	1	1	1	1	7	7	7	7	7	7	4	4	4	4	4	4	4	4	4	4	5	5	5	5	5	5	2	2	5	3	5	5	5	36
100	2023/2/21 14:27:37	1	1	2	3	3	2	7	7	7	7	7	7	7	7	5	7	7	7	7	7	7	4	2	1	1	1	2	2	2	2	2	1	1	2	4	1	4	3	5	4	3	4	3	3	88
101	2023/2/21 14:27:42	1	1	1	2	2	1	4	1	3	1	1	1	1	1	1	6	5	6	7	7	7	3	2	1	2	1	3	3	3	3	1	3	1	2	1	5	5	1	4	5	5	5	4	2	37
102	2023/2/21 14:28:16	1	1	1	2	1	1	3	1	1	2	3	2	2	3	3	2	3	3	3	3	3	3	2	2	2	2	2	2	2	2	2	2	2	2	2	2	2	2	2	2	2	2	2	2	22
103	2023/2/21 14:28:25	2	2	2	3	5	3	3	3	3	3	3	3	3	1	1	6	6	6	6	4	5	4	2	2	2	3	3	3	3	4	3	2	1	4	3	1	4	4	3	3	4	4	3	3	41
104	2023/2/21 14:29:29	1	1	1	2	1	1	2	2	2	2	2	2	2	2	2	2	2	2	2	2	2	2	2	2	2	2	2	2	2	2	2	2	2	2	2	2	2	2	2	2	2	2	2	2	15
105	2023/2/21 14:30:25	2	1	1	2	2	1	3	5	7	5	2	2	1	1	1	7	7	6	7	7	7	4	3	3	4	4	4	4	3	4	3	4	1	4	5	4	5	3	5	5	5	4	4	4	53
106	2023/2/21 14:31:13	2	1	1	3	2	1	2	3	3	3	3	3	2	2	2	2	2	7	7	5	6	3	1	3	3	3	3	3	3	3	2	2	3	3	2	4	5	5	5	5	5	5	5	5	37
107	2023/2/21 14:31:19	1	1	1	3	4	2	5	5	5	5	6	4	3	6	6	6	7	7	7	7	7	3	3	2	3	3	3	3	3	3	2	4	2	2	2	2	2	2	2	4	3	3	2	2	71
108	2023/2/21 14:31:47	2	1	1	2	3	1	7	7	6	5	4	6	4	4	4	7	6	7	4	4	4	4	2	3	3	3	3	3	3	3	3	4	1	3	3	4	2	3	2	2	2	5	4	4	64
109	2023/2/21 14:32:39	2	1	1	2	3	1	4	4	6	4	5	4	4	3	3	4	7	6	7	7	5	3	2	2	2	2	2	2	2	2	2	3	4	4	4	3	3	4	5	5	4	5	5	4	58
110	2023/2/21 14:33:14	2	3	2	3	5	3	3	4	2	2	2	2	2	2	2	5	4	5	5	5	5	3	3	3	3	3	3	3	3	3	3	4	4	4	4	4	4	5	4	4	3	3	4	3	35
111	2023/2/21 14:34:36	2	1	1	2	2	1	4	5	4	3	3	4	3	2	2	5	5	4	5	4	5	2	2	2	3	2	3	3	2	3	2	4	3	2	4	2	4	3	2	4	3	4	2	4	43
112	2023/2/21 14:35:54	2	3	2	3	5	3	3	3	2	3	2	2	4	3	2	5	5	6	6	5	6	3	2	1	3	2	2	2	2	3	3	5	1	4	5	5	5	1	2	2	3	5	2	3	42
113	2023/2/21 14:36:08	2	1	1	2	2	1	3	3	3	3	3	3	3	3	3	6	5	7	7	7	7	2	2	2	2	2	2	2	2	2	2	2	4	4	2	4	5	1	3	4	5	4	4	5	51
114	2023/2/21 14:37:42	2	1	1	2	3	2	4	3	2	3	2	2	3	4	2	5	6	6	7	7	7	4	3	2	3	2	4	4	2	2	2	2	2	4	4	3	5	2	4	3	4	4	4	5	48
115	2023/2/21 14:39:21	2	1	1	2	1	1	2	2	1	1	1	2	2	1	1	7	4	6	5	6	5	4	3	1	3	1	4	4	4	3	4	5	1	5	1	5	5	5	5	5	5	5	4	4	31
116	2023/2/21 14:40:40	2	2	2	4	5	4	5	5	3	4	6	4	4	4	2	7	7	6	7	6	5	2	2	2	2	2	2	2	2	2	2	5	5	5	5	5	5	5	5	5	5	5	4	3	60
117	2023/2/21 14:40:41	2	2	2	3	5	3	3	1	1	2	1	1	1	1	2	7	7	7	7	7	7	4	2	2	2	1	3	2	2	4	2	2	3	3	3	3	3	3	3	5	4	4	3	3	40
118	2023/2/21 14:41:31	2	4	2	2	5	4	3	3	1	1	2	1	1	1	1	7	7	7	7	7	7	4	4	3	4	3	4	4	3	4	4	5	5	4	4	4	5	1	2	5	5	4	4	4	41
119	2023/2/21 14:41:34	1	2	2	3	5	3	7	7	7	7	7	7	7	7	7	3	3	2	5	5	4	3	3	1	3	3	2	2	2	2	3	2	2	2	2	4	5	5	5	5	5	5	5	5	70
120	2023/2/21 14:43:16	2	1	2	3	4	2	6	3	3	4	3	2	3	3	3	5	6	6	5	6	5	3	1	3	4	2	2	4	4	3	3	4	3	3	1	3	4	3	2	2	2	2	2	2	48
121	2023/2/21 14:43:31	2	2	2	4	5	3	5	5	5	5	5	2	2	2	2	7	7	7	7	7	7	2	2	1	2	2	2	4	4	4	2	2	5	5	1	5	5	3	4	3	3	3	4	2	60
122	2023/2/21 14:43:42	2	1	1	2	1	1	4	4	4	4	4	4	4	4	4	4	4	4	4	4	4	3	3	3	3	3	3	3	3	3	3	3	4	4	4	4	4	4	4	4	4	4	4	4	45
123	2023/2/21 14:43:47	2	1	1	2	3	2	1	4	2	1	1	1	1	1	1	7	7	7	7	7	7	4	4	4	4	3	4	4	2	4	2	5	4	5	5	2	5	1	5	5	5	5	5	5	40
124	2023/2/21 14:43:50	1	1	1	2	2	1	4	4	3	3	3	2	3	2	3	5	4	5	5	4	5	2	2	2	2	2	2	2	2	2	2	2	2	2	2	2	2	3	1	2	2	2	2	3	40
125	2023/2/21 14:43:53	2	1	1	2	1	1	2	1	7	7	7	7	7	4	4	1	7	7	7	7	7	2	2	2	2	2	2	2	2	2	2	2	2	3	2	3	3	3	3	3	2	2	2	2	67
126	2023/2/21 14:44:22	2	1	1	2	1	1	1	1	1	1	1	1	1	1	1	3	3	3	2	2	2	3	2	2	2	2	2	2	2	2	2	2	2	2	2	2	2	2	2	2	2	3	3	3	9
127	2023/2/21 14:44:23	2	1	1	2	3	1	5	6	4	4	4	4	4	4	4	6	4	5	5	5	5	3	2	1	2	2	3	2	2	2	2	3	3	3	3	3	3	3	3	3	3	3	3	3	54
128	2023/2/21 14:44:27	2	1	1	2	1	1	6	6	6	6	3	5	5	5	5	4	4	4	4	4	4	2	2	2	2	1	2	2	2	1	1	1	3	3	3	3	3	3	3	3	3	3	3	3	56
129	2023/2/21 14:45:16	2	1	1	2	2	1	5	5	5	5	5	5	5	6	5	5	5	4	5	5	5	2	2	2	2	2	2	2	2	2	2	2	2	2	2	2	2	2	2	2	2	2	2	2	60
130	2023/2/21 14:45:56	2	1	1	4	1	1	4	4	4	4	4	4	4	4	3	5	5	5	7	6	5	2	2	2	2	3	3	3	3	3	3	4	1	4	5	5	4	4	4	5	4	4	4	4	53
131	2023/2/21 14:46:47	2	1	2	2	1	1	3	3	3	3	2	2	2	2	2	6	4	4	6	5	5	3	2	2	2	2	2	2	2	2	2	2	3	2	2	2	2	1	2	3	3	3	3	2	37
132	2023/2/21 14:49:13	2	2	2	3	5	3	3	3	3	3	2	2	2	3	2	6	6	6	7	6	6	4	3	2	3	3	4	3	3	3	3	5	1	4	5	2	5	2	4	4	4	4	4	4	45
133	2023/2/21 14:49:47	2	3	2	3	5	4	5	6	6	6	6	6	6	6	5	6	6	6	4	4	6	3	2	1	2	2	2	2	2	1	1	3	1	2	1	2	5	2	2	3	3	2	2	3	69
134	2023/2/21 14:50:12	2	1	1	4	1	1	4	4	4	3	3	3	3	4	4	4	4	4	5	4	5	3	3	2	2	2	3	3	3	3	2	2	1	4	5	5	4	3	4	3	3	3	2	4	43
135	2023/2/21 14:50:26	2	2	2	3	4	3	6	3	5	5	3	3	6	6	6	5	5	6	6	5	6	3	2	2	1	1	3	3	3	3	1	5	1	4	1	5	5	1	5	4	4	4	4	4	61
136	2023/2/21 14:52:36	2	1	1	2	2	1	3	3	3	3	3	3	3	3	3	4	4	4	4	4	4	3	3	3	3	3	3	3	3	3	3	4	4	4	4	4	4	4	4	4	4	4	4	4	36
137	2023/2/21 14:52:54	2	2	2	3	5	3	3	3	2	2	1	2	3	3	3	7	6	6	7	7	6	2	2	1	2	2	2	2	2	2	2	2	3	4	1	4	2	2	4	4	4	4	4	4	46
138	2023/2/21 14:53:11	2	2	2	3	5	3	5	5	5	4	2	2	2	3	4	3	4	4	4	4	4	2	2	2	2	2	2	2	2	2	2	4	3	3	1	4	4	2	2	2	4	4	4	4	40
139	2023/2/21 14:53:25	2	1	1	2	1	1	5	5	5	4	3	3	3	3	2	4	3	3	4	3	3	3	2	2	2	2	2	2	2	2	2	2	3	2	3	2	2	3	2	2	2	2	2	2	38
140	2023/2/21 14:56:13	2	2	2	3	5	3	3	4	4	4	4	3	3	3	3	3	3	3	3	3	3	2	2	2	2	2	2	2	2	2	2	2	2	2	2	2	2	2	2	2	2	2	2	2	34
141	2023/2/21 14:57:24	2	1	2	2	2	2	5	4	7	7	7	5	6	5	4	4	3	4	4	5	4	1	1	1	1	1	1	1	1	2	1	1	1	2	1	2	2	1	2	2	2	5	4	3	59
142	2023/2/21 14:59:01	2	1	2	3	3	2	4	4	6	4	6	6	6	6	6	6	6	4	6	6	6	3	3	3	3	3	3	3	3	3	4	4	4	4	4	4	4	4	4	4	4	4	4	4	67
143	2023/2/21 14:59:56	2	1	2	3	4	2	6	4	7	6	5	5	7	7	6	5	2	3	4	4	2	2	1	2	1	1	1	1	1	2	1	4	3	2	3	3	2	4	2	2	2	2	2	2	58
144	2023/2/21 15:02:14	2	1	1	2	2	1	3	3	3	4	3	3	3	3	3	4	2	3	3	3	3	3	2	1	2	1	2	2	2	2	2	3	3	2	1	2	2	3	2	2	2	2	2	2	31
145	2023/2/21 15:02:15	1	1	2	2	3	1	2	2	1	1	1	1	2	2	1	7	7	7	7	7	7	4	4	4	4	4	4	4	4	4	4	4	3	4	5	4	5	2	4	4	4	2	4	2	40
146	2023/2/21 15:02:20	2	4	2	3	5	5	3	3	3	3	3	3	3	3	3	3	3	3	3	2	6	4	4	4	4	4	4	4	4	4	4	5	5	5	5	5	5	5	5	5	5	5	5	5	32
147	2023/2/21 15:05:22	2	1	2	3	4	2	3	3	5	2	2	2	2	2	1	6	7	6	7	6	6	4	3	3	3	3	4	3	3	4	3	4	4	5	5	5	5	1	4	5	5	5	4	5	45
148	2023/2/21 15:11:29	2	1	1	3	4	2	3	3	3	3	3	3	3	2	3	6	6	6	6	6	6	4	3	3	3	3	3	3	3	3	3	5	4	4	5	5	5	2	4	3	4	5	4	5	47
149	2023/2/21 15:12:55	2	2	2	3	5	4	2	2	2	2	2	2	2	2	2	6	6	6	6	6	6	3	3	3	3	3	3	3	3	3	3	4	4	4	4	4	4	4	4	4	4	4	4	4	39
150	2023/2/21 15:14:48	2	1	1	2	1	1	5	5	5	5	5	3	3	3	3	3	3	3	3	4	3	1	3	3	3	3	2	3	3	3	3	3	2	2	2	2	2	3	4	2	3	2	2	2	41
151	2023/2/21 15:16:03	2	2	2	3	5	3	2	2	2	1	1	1	2	1	2	6	6	6	7	6	6	4	3	4	3	3	3	3	3	3	3	3	4	4	3	1	5	4	4	3	3	4	3	4	36
152	2023/2/21 15:16:20	2	1	1	2	3	1	4	4	5	4	4	4	4	4	4	5	5	6	6	6	6	4	3	2	3	3	3	3	3	3	3	3	3	3	3	3	3	3	3	3	3	3	3	3	56
153	2023/2/21 15:16:33	2	1	2	2	3	2	3	4	3	2	1	1	1	1	1	5	5	5	6	5	5	3	3	1	2	2	3	3	3	3	3	4	1	2	1	2	4	2	4	4	2	4	4	4	33
154	2023/2/21 15:17:09	2	2	2	3	5	3	6	6	5	6	6	5	6	6	5	6	6	6	6	6	6	3	3	3	3	2	3	3	3	3	3	4	5	4	3	3	3	3	3	4	3	3	3	3	72
155	2023/2/21 15:19:58	2	1	2	3	4	3	5	5	5	5	5	6	5	5	6	5	5	5	5	5	5	3	3	3	3	3	3	3	3	3	3	4	4	4	4	4	4	4	4	4	4	4	4	4	62
156	2023/2/21 15:21:16	2	2	2	3	5	3	7	6	7	7	6	6	6	4	6	7	6	6	6	6	5	2	1	1	3	2	2	3	2	2	1	3	2	3	2	3	2	4	2	4	3	4	3	3	76
157	2023/2/21 15:21:56	2	2	2	3	5	3	4	4	4	4	4	3	2	2	1	6	5	7	7	7	7	4	4	4	3	3	3	3	3	3	3	5	1	5	4	4	4	4	4	4	5	5	5	5	52
158	2023/2/21 15:23:29	2	2	2	4	4	3	6	7	7	7	7	7	7	7	5	3	7	5	5	4	5	2	2	1	1	1	3	1	1	4	1	4	1	5	5	4	1	3	4	2	5	1	5	3	74
159	2023/2/21 15:23:52	2	2	2	2	4	1	5	3	1	1	1	2	1	1	1	5	2	3	7	4	4	3	1	2	3	2	2	2	3	3	1	5	1	3	1	3	4	1	2	1	4	5	4	4	26
160	2023/2/21 15:24:20	2	1	1	3	4	2	3	4	3	3	3	2	2	2	2	4	3	3	4	3	4	2	2	2	2	2	2	2	2	2	2	3	3	3	2	3	2	3	2	3	3	2	2	2	30
161	2023/2/21 15:24:27	2	2	2	3	5	3	4	4	4	4	4	1	1	1	1	6	6	6	6	6	6	4	4	4	4	4	4	4	4	4	4	5	5	5	5	5	5	5	5	5	5	5	5	5	45
162	2023/2/21 15:29:51	2	1	2	3	5	2	4	4	5	5	3	3	7	4	4	6	4	7	7	7	7	2	2	2	2	2	2	2	3	3	3	4	4	4	4	3	3	3	3	3	3	5	4	3	62
163	2023/2/21 15:32:41	2	2	2	2	5	2	4	4	5	3	2	2	2	2	2	6	4	5	6	6	4	3	2	2	2	3	2	2	2	2	2	3	3	2	4	4	4	4	3	2	2	3	2	3	42
164	2023/2/21 15:33:32	2	2	1	3	4	3	5	5	6	6	6	5	5	5	5	5	3	4	4	3	4	3	2	1	2	2	2	2	1	2	1	2	1	1	2	3	2	2	1	4	2	3	2	3	56
165	2023/2/21 15:37:17	2	3	2	3	5	4	4	4	4	4	2	3	3	3	2	4	4	4	5	5	4	2	2	2	2	2	2	2	2	2	2	4	1	2	5	2	4	2	4	4	4	5	4	4	40
166	2023/2/21 15:37:23	2	4	2	2	5	4	3	5	3	2	2	1	2	1	1	7	7	7	6	7	7	4	2	2	4	3	3	4	3	3	3	4	3	3	1	2	4	3	4	4	4	4	4	4	46
167	2023/2/21 15:43:30	2	2	2	3	5	3	7	7	7	7	7	4	5	4	5	6	6	6	6	6	6	2	2	2	2	2	2	2	2	2	2	3	3	3	3	3	4	5	4	4	3	3	3	3	74
168	2023/2/21 15:50:39	2	2	2	3	5	4	5	5	4	4	2	3	4	3	3	6	6	6	6	6	6	4	4	4	3	2	4	4	3	3	3	4	1	4	5	2	4	4	3	4	4	3	4	4	54
169	2023/2/21 15:56:52	2	2	2	3	5	3	4	3	3	3	3	3	3	3	3	3	3	3	3	3	3	2	2	2	2	2	2	2	2	2	2	2	2	2	2	2	2	2	2	2	2	2	2	2	31
170	2023/2/21 16:04:27	2	2	2	3	4	2	7	7	7	7	7	6	6	7	5	5	5	5	6	5	5	3	2	1	2	3	3	2	2	2	2	2	1	4	2	2	4	4	4	4	3	4	3	4	75
171	2023/2/21 16:27:41	2	2	2	3	5	3	3	4	6	2	2	2	2	2	2	4	3	4	3	3	4	3	2	1	2	2	3	2	2	3	1	4	2	2	3	3	4	2	2	2	3	2	3	3	31
172	2023/2/21 16:50:16	1	2	2	4	2	3	5	5	6	5	4	3	3	3	3	5	5	5	5	5	5	3	3	3	3	3	3	3	3	3	3	4	4	4	4	4	4	4	4	4	4	4	4	4	52
173	2023/2/21 16:53:19	1	2	2	3	5	3	1	2	2	1	1	1	1	1	1	6	6	7	7	6	7	4	4	4	4	4	3	3	3	2	3	5	5	5	5	5	4	4	4	4	4	4	4	4	35
174	2023/2/21 17:07:04	2	2	2	3	5	3	3	3	3	3	2	3	2	3	3	4	4	5	4	4	5	3	3	2	3	2	3	3	2	2	2	4	3	4	4	4	4	3	4	4	4	4	4	4	36
175	2023/2/21 18:04:37	2	1	1	3	4	2	5	5	5	5	5	3	4	4	4	4	4	5	5	5	3	4	4	4	4	4	4	4	4	4	4	5	5	5	5	5	5	5	5	5	5	5	5	4	51
176	2023/2/21 18:12:55	2	3	2	3	5	2	4	4	4	7	3	3	2	1	4	7	7	7	7	7	7	4	4	3	4	3	4	4	4	4	3	5	5	5	1	1	5	5	5	4	5	5	5	5	59
177	2023/2/21 18:45:26	2	1	2	3	5	3	3	4	3	3	2	1	1	1	1	7	7	7	7	7	7	4	1	1	3	2	4	4	3	3	3	4	2	4	1	3	4	1	2	4	4	4	4	4	46
178	2023/2/21 18:52:41	2	2	2	3	5	1	3	2	2	2	2	2	2	2	2	4	4	4	7	6	6	4	3	3	3	3	3	3	3	3	3	5	1	4	4	4	4	3	3	3	3	4	4	5	35
179	2023/2/21 19:13:35	2	1	1	3	3	2	3	4	3	3	2	3	4	4	4	3	3	4	5	5	5	3	2	3	2	2	2	2	2	3	2	3	3	3	3	2	4	3	3	4	3	3	3	3	40
180	2023/2/21 19:15:51	2	2	2	2	5	3	4	5	4	4	4	4	5	5	5	5	4	4	3	4	4	3	3	2	3	3	2	3	2	2	2	3	3	2	3	3	2	2	2	2	2	2	3	2	49
181	2023/2/21 19:57:57	2	3	2	2	5	4	6	6	5	6	4	5	6	6	7	5	5	5	4	4	4	3	2	1	3	2	3	3	2	3	4	4	2	2	2	5	4	5	4	5	5	3	3	4	63
182	2023/2/21 20:38:11	2	2	2	3	5	2	5	5	6	4	3	5	5	5	5	7	6	7	7	7	7	3	2	2	2	2	2	2	2	2	3	4	1	2	5	5	5	5	5	5	5	5	5	5	69
183	2023/2/21 20:51:48	2	2	2	3	5	3	4	5	5	4	3	3	4	3	5	6	5	6	5	4	6	3	2	1	2	3	3	3	3	3	2	3	3	4	4	4	4	4	4	4	2	4	3	4	53
184	2023/2/21 21:02:41	2	1	1	3	4	2	7	7	4	4	4	7	7	7	7	4	4	4	4	4	4	2	2	2	2	2	2	1	1	2	2	3	1	2	1	5	5	2	5	5	4	4	4	4	63
185	2023/2/21 21:10:25	2	2	2	3	5	2	5	5	5	5	3	3	4	4	4	5	6	6	7	7	7	4	2	1	1	1	2	2	2	2	2	3	3	2	1	1	4	4	5	3	4	5	5	4	61
186	2023/2/21 21:11:03	2	1	1	3	3	2	4	4	3	4	4	3	5	5	4	5	5	5	5	4	5	2	2	2	3	2	3	2	2	2	2	2	2	2	3	3	2	2	2	2	2	2	2	2	50
187	2023/2/21 21:13:36	2	2	1	3	5	2	7	7	7	5	5	4	4	4	4	5	4	5	5	5	5	3	2	2	2	2	2	2	2	2	2	2	3	3	3	3	3	3	3	3	3	3	3	3	61
188	2023/2/21 21:14:22	2	1	1	3	4	2	3	3	3	3	3	3	4	3	3	6	5	5	5	5	5	3	1	1	2	1	2	2	2	2	2	3	3	2	3	2	3	3	2	2	3	2	2	2	44
189	2023/2/21 21:27:39	2	4	2	3	5	4	3	3	1	3	2	1	1	1	1	7	7	7	7	7	7	4	4	3	4	4	4	4	4	4	4	4	4	4	1	4	5	1	4	5	4	5	4	4	43
190	2023/2/21 21:34:32	2	1	1	2	1	1	3	3	3	3	2	2	3	1	2	5	6	5	7	6	4	3	2	3	3	2	3	2	2	2	2	4	1	5	3	3	4	2	3	4	3	4	3	3	40
191	2023/2/21 21:52:56	2	2	2	3	5	3	4	6	3	3	2	2	3	2	3	7	7	7	6	6	7	4	3	3	2	2	3	3	2	3	3	4	3	4	5	4	4	3	4	4	4	4	4	4	53
192	2023/2/22 6:24:14	2	1	2	3	4	2	3	4	3	4	3	3	3	3	3	4	4	4	4	4	4	2	2	2	2	2	2	2	2	2	2	2	1	2	3	3	2	2	2	2	2	2	2	2	38
193	2023/2/22 11:59:04	2	2	1	3	4	2	2	2	2	2	2	2	2	2	2	7	4	6	7	7	7	3	3	3	3	3	3	3	3	3	3	5	1	3	4	5	5	1	5	4	4	5	5	5	41
194	2023/2/22 11:59:58	2	1	1	3	2	2	6	6	5	4	3	3	3	4	4	5	6	7	7	6	5	4	2	2	2	2	2	2	2	2	2	2	2	2	3	2	4	2	2	4	4	2	4	4	59
195	2023/2/22 12:05:09	2	4	2	2	5	3	4	3	3	4	3	3	2	2	2	3	3	3	4	3	4	3	2	2	2	2	2	2	2	2	2	2	1	2	1	2	4	4	4	4	4	4	4	4	31
196	2023/2/22 12:16:10	2	1	2	3	4	2	5	4	4	4	5	3	3	3	3	4	4	7	7	7	7	3	3	3	3	3	3	3	3	3	3	5	1	5	1	5	4	4	4	4	4	4	4	2	55
197	2023/2/22 12:46:57	2	2	2	3	5	3	6	5	6	6	4	3	3	5	2	7	7	6	5	7	7	4	1	4	4	4	4	4	4	4	4	5	3	4	5	1	5	5	5	5	5	5	5	5	64
198	2023/2/22 12:47:01	1	1	1	3	4	2	3	3	3	3	2	2	2	2	2	2	2	2	2	2	2	3	2	3	3	3	3	3	3	3	3	4	4	4	4	3	4	4	4	4	4	4	4	4	19
199	2023/2/22 12:50:25	1	1	2	2	4	2	1	3	3	3	2	1	1	1	1	7	6	6	7	7	7	3	3	2	3	3	3	3	3	3	3	4	3	5	3	4	4	1	4	2	3	4	5	5	41
200	2023/2/22 12:53:58	2	1	1	3	4	2	3	2	3	2	1	1	1	1	1	6	5	7	7	5	6	3	2	3	3	2	3	2	3	3	3	3	1	4	5	4	4	3	3	4	4	4	5	4	36
201	2023/2/22 12:56:02	2	1	2	3	4	3	3	3	3	3	2	1	1	2	1	7	7	6	7	7	5	4	3	3	3	2	4	3	3	4	2	5	1	5	5	2	5	2	4	4	4	5	4	4	43
202	2023/2/22 12:57:47	2	1	2	3	4	3	4	4	4	4	4	1	2	2	2	2	2	2	2	2	2	2	2	2	2	2	2	2	2	2	2	2	2	2	2	2	2	2	2	2	2	2	2	2	24
203	2023/2/22 12:58:19	2	2	2	3	4	2	5	5	5	5	5	4	4	4	4	4	4	7	6	6	6	3	2	3	3	3	3	3	3	3	3	4	3	4	4	2	2	2	4	4	4	5	5	4	59
204	2023/2/22 13:00:09	2	3	3	2	5	3	1	2	1	1	1	1	1	1	1	7	2	7	7	3	7	4	3	2	2	2	1	3	2	2	1	5	1	4	1	1	5	1	5	4	5	5	4	4	28
205	2023/2/22 13:14:47	2	2	2	3	4	2	3	3	3	3	3	2	2	2	2	5	6	6	7	7	6	3	2	3	2	2	3	2	2	2	2	3	1	4	5	3	5	4	3	3	2	3	3	3	45
206	2023/2/22 13:28:27	2	1	1	3	2	2	3	4	3	2	2	3	3	1	1	4	4	4	6	6	5	3	3	2	3	2	3	3	3	3	3	4	1	5	1	5	5	1	5	5	5	4	4	4	36
207	2023/2/22 14:20:47	2	3	2	3	5	4	5	5	6	5	3	2	4	1	6	6	6	4	4	6	6	4	2	2	3	3	3	3	3	3	3	2	4	2	4	2	4	3	2	3	3	4	3	3	54
208	2023/2/23 10:18:35	2	2	2	2	4	2	5	5	6	4	4	4	4	4	4	4	5	6	6	5	7	3	3	2	4	2	3	3	2	3	3	4	3	4	3	2	4	4	4	3	2	3	4	3	58
209	2023/2/23 11:08:36	2	2	2	3	5	3	3	3	2	2	2	3	2	1	2	6	6	6	5	6	6	3	2	3	3	3	3	3	2	2	2	4	2	2	4	2	4	3	4	4	4	2	4	4	40
210	2023/2/23 11:46:08	2	1	2	3	4	2	5	5	5	5	6	3	2	2	2	2	2	3	3	3	3	4	3	4	3	3	3	3	3	3	3	5	4	4	4	1	4	3	4	4	4	4	4	4	36
211	2023/2/23 11:46:09	2	1	1	3	4	2	4	6	4	3	3	3	4	4	4	4	3	4	4	4	4	3	1	2	2	2	2	2	2	2	2	3	3	3	3	2	4	3	4	4	4	4	4	4	43
212	2023/2/23 11:47:04	2	1	2	3	4	2	3	3	3	3	2	3	3	3	3	4	4	4	4	4	4	3	2	2	2	2	2	3	3	3	2	4	3	4	2	2	4	3	2	4	4	4	4	4	35
213	2023/2/23 11:47:46	2	1	1	3	2	1	2	2	3	2	2	2	3	1	2	7	7	7	7	7	7	4	3	3	3	3	3	3	3	3	3	4	1	4	1	4	4	2	4	4	3	3	3	3	46
214	2023/2/23 11:48:57	2	2	2	3	4	2	4	3	3	2	3	1	1	1	1	6	4	5	6	5	6	3	2	3	3	3	3	2	3	2	2	4	1	5	1	5	3	1	1	1	4	5	5	1	36
215	2023/2/23 11:49:02	2	2	2	3	5	3	3	3	3	3	3	2	2	1	3	5	3	5	6	6	7	3	2	3	3	2	2	3	2	2	2	2	3	2	1	3	2	3	2	3	1	5	5	4	40
216	2023/2/23 11:51:02	2	2	2	3	5	3	4	4	4	4	4	4	4	4	4	4	4	4	4	4	4	4	4	4	4	4	4	4	4	4	4	5	5	5	5	5	5	5	5	5	5	5	5	5	45
217	2023/2/23 11:52:56	2	1	2	3	2	1	3	3	3	3	2	2	2	2	1	5	5	5	7	5	5	3	3	2	2	2	3	3	3	3	2	5	3	4	5	2	4	1	3	2	5	5	5	4	38
218	2023/2/23 11:54:31	2	1	1	3	4	2	3	3	3	3	2	3	1	1	1	6	5	7	7	6	6	3	3	2	2	2	4	3	2	2	2	4	4	4	5	3	4	3	3	2	2	5	5	4	42
219	2023/2/23 11:56:29	2	2	2	3	5	3	3	3	3	3	2	2	3	2	3	5	4	5	5	5	5	2	2	2	3	2	3	2	2	3	2	4	3	4	4	4	4	2	2	4	4	2	4	4	38
220	2023/2/23 12:01:09	2	1	1	3	4	2	5	3	4	3	2	3	2	2	3	5	3	3	4	2	3	3	2	2	2	2	2	2	2	2	2	2	1	2	1	2	2	2	2	2	2	2	2	2	32
221	2023/2/23 12:01:52	2	2	2	3	5	3	3	3	4	4	4	2	2	3	3	3	3	3	3	3	3	4	2	2	3	3	3	3	2	3	3	2	2	2	5	1	5	4	2	4	5	5	5	5	31
222	2023/2/23 12:06:54	2	3	2	3	5	5	5	4	3	4	2	1	3	3	5	5	6	5	6	5	6	3	2	2	1	2	2	2	2	2	2	4	3	3	2	4	5	2	3	3	4	4	4	3	48
223	2023/2/23 12:15:33	2	1	2	3	3	2	3	3	3	3	2	2	2	2	2	7	7	7	7	7	7	4	3	3	3	3	3	3	3	3	3	4	3	4	5	4	5	2	5	2	5	5	5	4	49
224	2023/2/23 12:16:52	2	2	2	3	5	2	3	3	3	3	3	2	2	2	2	5	6	6	6	6	6	3	2	2	2	2	2	2	2	2	2	5	1	5	1	2	5	1	5	5	5	5	5	5	43
225	2023/2/23 12:24:41	2	1	2	3	4	1	4	4	4	4	4	4	4	4	4	4	4	4	4	4	4	2	2	2	2	2	2	2	2	2	2	2	2	2	4	4	5	3	3	5	3	2	4	3	45
226	2023/2/23 12:29:55	2	1	1	2	2	1	4	4	4	4	4	4	4	4	4	4	4	4	4	4	4	3	3	3	3	3	3	3	3	3	3	4	4	4	4	4	4	4	4	4	4	4	4	4	45
227	2023/2/23 12:30:29	2	4	2	3	5	5	2	2	2	2	2	2	2	1	2	5	5	6	7	6	6	3	3	3	3	3	3	3	3	3	2	5	1	5	5	5	4	1	1	4	5	5	5	4	37
228	2023/2/23 12:34:41	2	1	1	3	3	1	5	5	5	5	5	5	5	5	5	5	5	5	5	5	5	3	2	2	3	3	3	3	3	3	3	4	3	4	4	4	5	4	4	4	4	4	4	4	60
229	2023/2/23 12:38:24	2	2	2	3	5	3	1	1	1	1	1	1	1	1	1	7	7	7	7	7	7	4	1	4	4	3	4	4	4	4	4	4	2	5	1	4	5	1	5	1	4	5	4	5	36
230	2023/2/23 12:45:20	2	3	2	3	5	3	2	2	2	3	1	2	2	3	3	6	5	6	6	5	6	3	2	1	2	2	4	3	3	3	2	4	1	4	1	1	5	1	1	2	2	5	5	4	39
231	2023/2/23 12:48:45	2	2	2	3	5	4	4	4	4	7	6	6	6	6	7	6	6	4	6	4	6	3	2	2	2	2	3	3	2	3	2	4	1	4	1	4	5	5	5	5	1	1	3	3	67
232	2023/2/23 12:59:21	2	2	2	3	4	3	3	3	6	2	3	5	3	3	2	6	6	6	5	5	6	2	2	2	2	2	3	3	3	3	3	2	2	4	4	5	4	4	4	4	4	4	4	4	49
233	2023/2/23 15:05:38	2	2	2	3	5	2	1	1	1	1	1	1	1	1	1	4	5	7	7	7	7	4	2	2	1	1	4	4	3	4	1	5	1	5	1	5	5	1	5	5	5	5	5	5	31
234	2023/2/23 16:16:20	2	2	2	3	5	2	3	4	4	4	4	3	3	3	1	7	7	7	7	7	7	3	1	2	3	3	3	3	3	3	3	5	4	2	1	3	5	1	4	2	4	5	5	4	56
235	2023/2/23 20:49:03	2	1	2	3	5	2	3	3	3	3	1	1	2	1	1	7	7	7	7	7	7	4	3	4	3	2	3	3	3	4	2	5	3	5	1	4	5	3	5	5	5	5	5	5	45
236	2023/2/23 21:50:36	2	1	1	3	2	1	2	2	3	3	2	2	2	1	1	6	5	5	7	7	7	4	4	2	2	2	3	3	3	4	2	5	1	5	5	5	5	1	5	5	4	5	5	5	40
237	2023/2/23 21:55:36	2	2	2	3	4	2	5	5	5	5	5	5	5	5	5	6	5	5	5	5	6	2	2	2	2	2	2	2	2	2	2	4	4	4	4	4	4	4	4	4	4	4	4	4	62
238	2023/2/23 22:14:01	2	1	2	3	4	2	6	6	7	5	4	5	6	5	6	5	3	6	5	4	6	3	2	1	1	1	2	1	2	2	1	2	3	3	2	5	4	5	4	4	3	1	3	2	64
239	2023/2/23 22:35:46	2	1	1	3	3	1	1	1	1	1	1	1	1	1	1	7	6	6	6	6	6	3	1	2	3	3	3	4	3	4	2	5	1	4	5	5	5	1	5	1	4	4	4	1	31
240	2023/2/24 0:31:08	2	4	2	3	5	4	7	7	7	7	7	7	7	7	7	7	7	7	7	7	7	4	1	1	4	3	4	4	4	4	4	5	5	5	1	1	1	1	1	1	5	5	5	5	90
241	2023/2/24 10:31:50	2	2	2	3	4	2	5	5	3	4	2	1	1	1	1	7	7	7	7	7	7	4	1	4	4	4	4	4	4	4	4	5	1	5	1	5	5	1	4	2	5	5	5	5	50
242	2023/2/24 10:50:31	2	2	2	3	5	3	5	5	6	5	4	6	6	6	5	4	4	4	4	4	4	2	2	1	2	2	2	2	2	2	2	3	3	3	3	3	3	3	3	3	3	3	3	3	57
243	2023/2/24 10:57:11	2	3	2	3	5	5	6	6	6	6	4	3	3	3	3	6	4	4	5	5	5	3	2	1	2	1	2	2	2	2	2	4	3	4	1	4	4	3	4	4	4	3	2	4	54
244	2023/2/24 11:02:37	2	1	2	3	1	1	4	4	3	3	2	2	2	1	1	6	6	6	6	6	6	3	2	3	3	3	3	3	3	2	3	4	3	3	5	4	5	1	4	4	4	4	4	4	43
245	2023/2/24 11:06:23	2	1	2	3	4	2	5	3	3	3	2	3	3	1	2	6	6	6	7	7	6	1	3	3	3	3	3	4	4	4	3	5	4	4	5	4	4	3	3	2	5	5	5	5	48
246	2023/2/24 11:14:39	2	2	2	3	5	3	7	6	7	6	5	3	6	3	3	7	7	7	6	6	6	4	1	1	1	1	3	2	2	2	1	4	1	4	3	4	4	3	3	3	3	4	3	1	70
247	2023/2/24 11:18:16	2	3	2	3	5	4	1	1	1	1	1	1	1	1	1	7	7	7	7	7	7	4	1	1	4	4	4	4	4	4	4	5	5	5	5	1	5	5	5	5	5	5	5	5	36
248	2023/2/24 11:33:52	2	1	1	3	3	2	5	4	3	3	3	3	2	2	2	5	4	4	6	6	6	3	2	1	1	1	3	2	2	3	2	3	1	4	4	4	4	4	3	4	3	4	4	3	43
249	2023/2/24 11:51:00	2	2	2	3	4	2	2	2	2	2	1	1	2	2	2	5	5	5	6	6	6	3	2	2	2	3	2	2	2	2	2	4	3	4	3	1	3	2	2	3	2	2	2	2	34
250	2023/2/24 12:35:46	2	3	2	3	5	3	7	7	7	7	7	7	7	7	7	7	6	7	7	6	6	3	3	1	4	3	4	4	3	4	4	5	3	5	1	4	4	5	4	2	5	5	4	5	87
251	2023/2/24 12:41:28	2	2	2	3	5	2	1	1	1	1	1	1	1	1	1	7	7	7	7	7	7	4	4	4	4	3	4	4	3	4	3	5	1	5	1	2	5	1	1	5	5	5	5	5	36
252	2023/2/24 12:48:50	2	2	2	2	5	3	6	6	7	4	4	5	3	3	3	7	7	7	7	7	7	3	3	2	3	3	3	3	3	3	3	4	4	4	3	4	5	1	4	4	4	4	5	4	68
253	2023/2/24 12:57:43	2	2	2	3	5	2	6	7	7	6	4	1	3	4	4	7	7	7	7	7	7	4	2	3	3	3	3	3	4	4	3	5	5	3	3	3	5	4	4	4	4	5	5	5	69
254	2023/2/24 12:59:45	2	3	2	3	5	4	4	4	3	3	3	3	3	4	3	6	6	6	6	5	6	3	3	3	3	3	3	3	3	3	3	4	4	4	4	4	4	4	4	4	3	4	4	4	50
255	2023/2/24 13:24:54	2	2	2	3	5	2	2	2	3	2	1	1	1	1	1	2	3	6	6	6	6	3	2	2	2	2	2	2	2	3	3	5	5	4	4	4	4	4	4	4	4	4	4	4	28
256	2023/2/24 14:36:05	2	2	2	3	5	3	3	3	2	1	1	1	1	1	1	7	7	7	7	7	6	4	3	4	3	3	4	4	3	4	4	5	3	5	1	1	5	1	5	3	5	5	5	5	40
257	2023/2/26 16:28:58	2	1	1	3	1	1	5	5	5	5	2	6	6	6	5	5	4	5	4	5	4	4	3	2	2	2	2	2	3	3	2	5	3	5	3	3	5	3	3	3	5	3	3	3	57
258	2023/2/26 16:29:11	2	1	1	2	2	1	4	4	4	4	4	4	4	4	4	4	4	4	4	4	4	2	2	2	2	2	2	2	2	2	2	2	2	2	2	2	2	3	2	2	2	2	2	2	45
259	2023/2/26 16:29:52	2	1	1	2	2	1	3	3	3	3	2	3	3	3	3	3	3	3	3	3	3	4	4	4	4	4	4	4	4	4	4	4	4	3	2	2	2	1	1	1	1	2	2	5	29
260	2023/2/26 16:44:17	2	1	2	3	3	2	4	5	4	3	2	1	2	1	1	6	6	5	7	6	6	3	2	1	1	2	1	2	1	2	1	1	1	2	1	4	4	3	4	4	3	3	5	3	44
261	2023/2/26 16:54:11	2	1	1	2	1	1	2	1	1	2	2	2	2	2	2	2	2	2	2	2	2	3	1	2	1	1	2	2	2	2	1	5	2	5	4	2	4	2	2	2	4	2	2	3	13
262	2023/2/26 17:10:34	2	1	1	3	2	1	1	1	1	1	1	1	1	1	1	7	7	7	7	7	7	4	4	4	4	4	4	4	4	4	4	5	5	5	5	5	5	5	5	4	5	5	5	5	36
263	2023/2/26 17:21:07	2	1	2	3	3	2	2	2	2	2	2	1	1	2	2	7	7	7	7	7	6	3	2	2	3	2	3	3	3	3	3	5	3	4	4	4	4	1	4	4	4	4	4	4	42
264	2023/2/26 17:23:49	2	2	2	3	5	3	7	7	7	7	7	7	7	7	7	7	7	7	7	7	7	3	4	4	4	4	3	4	3	4	4	5	5	4	5	5	5	5	5	5	5	4	5	4	90
265	2023/2/26 17:34:54	2	2	2	3	4	2	4	4	6	5	4	4	4	4	4	4	3	3	4	3	4	2	2	2	1	1	3	2	2	3	2	2	3	2	2	4	4	2	2	2	2	2	4	2	45
266	2023/2/26 17:42:42	2	2	2	3	5	2	5	5	6	6	4	4	4	4	3	6	5	6	7	6	6	3	2	2	2	2	3	3	2	2	2	4	1	4	4	2	5	1	2	4	4	4	2	2	62
267	2023/2/26 18:08:51	2	3	2	3	5	4	4	4	2	3	1	1	3	1	1	7	7	7	4	5	7	4	3	3	4	3	3	3	3	3	3	5	1	5	5	5	5	1	5	4	5	5	5	5	42
268	2023/2/26 18:15:36	2	2	2	3	5	3	6	6	6	6	6	5	5	5	5	5	5	5	4	4	4	2	2	2	2	2	2	2	2	2	2	2	2	2	2	2	2	2	2	2	2	2	2	2	62
269	2023/2/26 18:25:24	2	1	2	3	3	2	3	4	1	2	1	1	1	1	1	2	1	2	1	4	3	4	3	2	2	2	2	2	2	2	2	2	2	2	2	2	2	2	2	2	2	2	2	2	13
270	2023/2/26 18:32:35	2	1	1	3	3	1	5	6	4	4	3	2	2	2	2	7	6	7	7	7	7	2	2	1	2	1	2	2	2	2	2	2	1	4	4	4	4	1	4	4	4	4	4	4	56
271	2023/2/26 18:35:16	2	2	2	3	5	3	4	4	4	4	4	3	3	3	2	6	6	6	6	6	6	3	3	3	3	2	2	2	2	2	2	2	2	2	2	4	4	4	4	4	3	5	3	4	52
272	2023/2/26 18:35:48	2	2	2	2	4	2	3	4	2	2	1	1	2	2	2	6	5	5	7	5	6	4	3	2	3	4	4	4	4	4	4	5	3	4	3	4	5	2	3	4	3	1	4	4	38
273	2023/2/26 18:44:19	2	2	2	2	5	2	4	4	1	1	1	1	1	1	1	1	6	7	7	7	7	4	4	4	4	4	4	4	4	4	4	5	5	5	5	5	5	5	5	5	5	5	5	5	35
274	2023/2/26 18:50:11	2	3	2	3	5	3	4	4	2	3	2	2	2	1	1	7	6	6	7	7	7	3	3	3	3	3	3	3	3	3	3	4	4	4	4	1	4	1	2	3	3	1	2	2	46
275	2023/2/26 20:02:19	2	1	1	3	3	1	3	3	3	3	1	2	2	1	1	4	7	5	4	4	4	3	2	2	3	3	3	3	3	3	2	4	3	2	5	5	5	2	5	3	2	3	3	2	32
276	2023/2/26 20:05:30	2	1	1	3	3	2	5	5	5	5	5	4	4	4	4	4	4	4	4	4	4	3	3	3	3	3	3	3	3	3	3	4	4	4	4	4	4	4	4	4	4	4	4	3	50
277	2023/2/27 20:56:36	2	1	1	3	2	2	5	6	5	5	5	5	6	5	5	5	5	5	5	5	5	3	3	2	2	2	2	2	2	3	2	4	3	4	4	4	4	4	4	4	4	4	4	4	62
278	2023/2/27 20:56:58	2	2	2	3	5	2	4	3	4	4	4	3	1	1	1	7	7	7	7	7	7	4	2	4	4	3	4	3	2	3	2	4	1	4	1	2	5	2	2	4	2	5	2	2	52
279	2023/2/27 20:57:49	2	4	2	2	5	3	5	5	5	5	5	1	1	1	1	7	7	7	6	6	6	3	3	3	3	3	3	2	3	3	3	2	2	2	2	2	2	2	2	2	2	2	2	2	53
280	2023/2/27 21:00:25	2	2	3	3	5	2	2	2	2	2	2	2	2	2	2	6	6	6	6	6	6	3	3	3	3	3	3	3	3	3	3	4	4	4	4	4	4	4	4	4	4	4	4	4	39
281	2023/2/27 21:02:44	2	2	2	3	5	3	3	3	2	3	3	2	2	2	2	7	7	7	7	7	7	3	2	2	2	2	2	2	2	2	2	2	3	2	5	2	2	1	3	2	2	4	4	4	49
282	2023/2/27 21:03:13	2	2	2	3	5	2	1	1	1	1	1	1	1	1	1	7	7	7	7	7	7	4	1	1	4	2	4	4	4	2	2	5	1	5	1	1	5	1	5	4	5	5	5	5	36
283	2023/2/27 21:06:38	2	2	2	3	4	2	3	3	4	3	2	2	2	2	2	7	6	6	6	6	6	3	3	3	3	3	3	3	3	3	3	4	4	4	5	4	4	3	4	3	4	5	4	4	45
284	2023/2/27 21:08:15	2	2	2	3	4	2	3	4	3	3	2	2	2	2	2	6	6	6	6	6	6	3	3	2	3	3	3	3	3	3	3	5	2	4	5	4	5	1	5	4	5	4	5	5	44
285	2023/2/27 21:11:26	2	1	1	3	4	2	7	7	7	6	4	4	4	4	4	4	4	4	4	4	4	3	3	3	3	2	2	2	2	2	2	2	1	2	2	2	2	2	2	2	2	2	2	2	56
286	2023/2/27 21:14:19	2	2	2	3	5	2	3	3	3	2	1	2	3	1	1	4	3	5	5	3	3	4	1	3	2	2	3	2	3	3	2	2	3	2	3	3	2	3	3	2	3	4	2	2	27
287	2023/2/27 21:18:54	2	1	1	3	4	2	5	3	3	3	3	2	2	2	1	7	7	7	7	7	6	3	2	2	2	2	3	2	3	3	3	4	2	2	5	3	5	3	5	5	5	5	5	5	50
288	2023/2/27 21:27:04	2	2	2	3	4	3	5	5	4	4	4	4	4	4	4	4	4	4	4	4	4	2	2	2	2	2	2	2	2	2	2	2	2	2	2	2	2	2	2	2	2	2	2	2	47
289	2023/2/27 21:27:11	2	1	2	3	4	2	6	6	6	6	5	6	6	6	6	6	6	6	6	6	6	3	2	3	3	2	2	3	3	3	3	4	3	3	3	4	5	4	4	4	4	5	4	4	74
290	2023/2/27 21:29:15	2	2	3	3	5	2	2	2	2	2	2	1	1	1	1	7	7	7	7	7	7	4	4	4	4	4	4	4	4	4	4	5	5	5	5	1	5	5	5	5	5	5	5	5	41
291	2023/2/27 21:37:49	2	1	2	3	4	2	3	2	2	3	3	2	2	2	2	7	7	7	7	7	7	3	1	2	2	1	3	3	2	3	1	4	1	4	4	4	4	2	4	2	4	4	4	3	48
292	2023/2/27 21:38:43	2	1	1	2	2	1	4	4	4	4	4	4	4	4	4	4	4	4	4	4	4	3	3	3	3	3	3	3	3	3	3	4	4	4	3	3	3	3	3	3	3	3	3	3	45
293	2023/2/27 21:41:39	2	1	2	3	5	3	4	5	5	4	4	4	4	4	4	6	5	4	4	3	4	3	3	2	2	2	3	3	3	3	3	4	3	5	5	3	4	5	5	5	5	5	4	3	49
294	2023/2/27 21:45:55	2	2	2	3	5	2	3	3	3	3	3	3	3	3	3	6	5	7	7	7	7	4	4	2	3	3	3	3	3	3	3	5	5	4	4	4	4	2	4	4	4	4	4	4	51
295	2023/2/27 21:52:48	2	2	2	3	5	2	1	1	1	1	1	1	1	1	1	7	7	7	7	7	7	4	3	2	3	3	3	3	3	3	3	4	3	4	5	4	5	4	4	4	4	4	4	4	36
296	2023/2/27 21:56:37	2	2	1	3	5	3	4	4	4	4	4	4	4	4	4	4	4	4	4	4	4	3	2	2	2	2	2	2	2	2	2	2	2	2	2	2	2	2	2	2	2	2	2	2	45
297	2023/2/27 22:11:43	2	1	1	3	3	2	2	2	1	1	2	1	1	2	1	6	6	6	6	6	6	4	3	3	3	3	3	3	3	3	3	3	1	4	1	1	5	1	3	2	4	4	4	4	34
298	2023/2/27 22:11:56	2	1	1	2	2	1	5	5	5	5	5	5	4	4	5	3	4	4	5	4	4	3	2	2	2	2	2	2	2	2	2	3	2	2	4	3	4	4	4	4	4	3	4	4	52
299	2023/2/27 22:41:00	2	1	2	3	4	2	4	3	4	3	3	3	3	3	2	4	3	3	3	2	3	2	2	1	1	1	2	2	1	1	1	2	1	1	1	1	2	1	2	1	2	2	2	2	31
300	2023/2/27 23:13:15	2	2	2	3	5	2	2	2	2	2	2	2	2	2	2	6	6	6	6	4	6	3	3	3	3	2	2	2	2	2	2	4	4	4	2	1	4	2	2	2	4	4	4	4	37
301	2023/2/27 23:54:32	2	1	2	3	4	2	2	2	2	2	1	1	1	1	1	7	7	7	7	7	7	4	1	3	3	2	2	2	3	3	3	4	1	3	3	2	5	2	3	3	4	5	5	2	40
302	2023/2/28 0:18:45	2	1	2	3	4	2	4	4	4	4	4	4	4	4	4	4	4	4	4	4	4	3	3	3	3	3	3	3	3	3	3	3	3	3	3	3	3	3	3	3	3	3	3	3	45
303	2023/2/28 6:54:29	2	2	2	3	5	2	4	6	4	4	3	1	3	3	3	3	7	6	7	4	5	3	2	1	3	3	4	3	3	3	3	4	3	4	3	5	3	3	5	5	4	4	5	3	48
304	2023/2/28 8:20:29	2	2	2	3	5	2	4	4	4	4	4	3	3	3	3	3	3	3	3	3	3	4	3	3	3	3	3	3	3	3	3	4	4	4	4	4	4	4	4	4	4	4	4	4	35
305	2023/2/28 9:05:05	2	2	2	3	5	3	4	4	4	4	3	3	3	3	3	5	5	5	3	5	5	2	2	3	2	2	2	3	2	2	3	4	3	4	1	5	5	3	2	2	3	5	4	5	44
306	2023/2/28 9:19:50	2	1	2	3	4	2	5	5	5	5	5	5	5	5	5	5	2	5	2	3	5	4	3	2	2	3	3	2	2	2	2	4	4	4	2	4	4	5	4	3	3	2	2	4	52
307	2023/2/28 9:22:40	2	2	2	3	5	2	4	7	1	1	1	1	1	5	1	7	7	7	7	7	7	4	1	2	4	4	4	4	4	4	4	5	5	5	5	5	5	5	5	5	5	5	5	5	49
308	2023/3/1 12:21:28	2	2	3	3	5	3	2	2	1	2	2	1	1	2	1	4	5	7	7	5	7	3	2	2	2	2	2	2	2	2	2	4	1	2	3	3	4	4	5	4	3	2	4	4	34
309	2023/3/1 12:23:47	2	1	1	2	1	1	3	4	4	4	3	3	3	3	3	6	5	6	5	6	6	3	3	2	2	2	2	3	3	2	3	4	2	4	3	4	4	3	4	4	4	4	4	4	49
310	2023/3/1 12:48:33	2	2	2	3	4	2	2	2	1	2	1	1	2	1	1	7	7	6	7	7	7	3	3	3	3	3	3	3	3	3	3	5	5	5	1	4	5	1	5	3	5	5	4	3	39
311	2023/3/1 12:52:21	2	1	2	3	5	2	5	5	5	5	5	5	5	5	5	5	5	5	5	5	5	3	2	2	2	2	2	2	2	3	1	5	3	3	3	3	3	3	3	3	3	3	3	3	60
312	2023/3/1 13:17:00	2	1	2	3	4	3	4	4	4	4	4	4	4	4	4	4	4	5	6	5	7	3	3	2	2	2	2	2	2	2	2	4	1	4	1	5	5	5	4	5	5	1	3	3	52
313	2023/3/1 13:17:08	2	2	2	3	4	2	4	5	6	5	4	3	4	2	3	4	4	4	5	4	4	3	2	2	2	3	3	2	2	2	1	3	3	4	4	4	4	4	4	4	2	2	2	2	46
314	2023/3/1 13:23:18	2	3	2	3	5	4	3	2	3	2	2	2	2	1	1	6	7	6	6	6	7	4	3	2	3	3	3	3	3	3	3	4	4	4	5	1	4	2	4	4	4	4	5	4	41
315	2023/3/1 13:24:05	2	2	2	3	4	2	2	2	1	2	2	1	1	1	2	7	7	7	7	6	6	3	3	3	3	1	3	3	3	4	3	4	3	3	3	5	5	3	3	4	3	4	4	3	39
316	2023/3/1 13:41:35	2	1	1	3	4	2	4	3	3	3	3	2	2	3	3	6	6	7	7	7	7	4	2	3	3	3	2	2	3	3	2	5	5	5	5	5	5	5	5	4	4	5	5	5	51
317	2023/3/1 13:44:47	2	2	2	3	5	3	2	2	2	2	1	1	1	1	1	6	6	6	6	6	6	4	3	3	3	3	3	3	3	3	3	4	4	4	4	4	4	1	3	3	3	3	4	4	34
318	2023/3/1 13:47:00	2	2	2	3	5	3	3	3	3	3	3	2	2	2	2	6	5	5	6	6	6	4	3	4	3	3	3	3	3	3	3	4	3	4	4	4	4	4	4	4	4	4	3	4	42
319	2023/3/1 14:13:58	2	1	2	3	5	3	1	1	1	1	1	1	1	1	1	7	7	7	7	7	7	4	3	2	3	3	3	3	2	3	2	4	4	4	4	5	5	4	4	5	5	4	4	4	36
320	2023/3/1 15:47:23	2	2	2	3	5	3	3	3	3	3	2	2	2	1	2	6	4	6	7	6	6	3	1	2	2	2	2	2	2	2	2	4	3	4	5	3	5	3	3	4	4	5	5	4	41
321	2023/3/1 15:49:33	2	2	2	3	5	2	5	4	4	3	2	1	2	2	2	7	7	7	6	6	7	4	4	4	4	4	4	4	3	4	4	5	5	5	4	5	5	5	5	5	5	5	5	5	50
322	2023/3/1 16:20:30	2	3	2	2	5	4	2	3	2	3	2	1	2	1	2	7	6	7	7	5	7	3	3	2	3	3	3	3	3	3	3	4	4	4	2	3	4	2	4	4	2	2	2	2	42
323	2023/3/1 16:30:31	2	1	1	3	2	1	4	3	5	4	4	2	4	2	2	5	5	4	6	5	4	3	1	2	2	2	3	3	2	3	2	2	4	2	4	5	5	4	5	4	4	2	2	4	44
324	2023/3/1 16:46:40	2	1	2	3	3	2	6	7	6	5	4	5	6	3	5	4	3	4	5	2	4	3	4	2	3	1	3	2	2	3	3	2	1	3	1	5	4	5	4	5	2	2	3	4	54
325	2023/3/1 18:51:08	2	1	2	3	4	2	5	5	5	5	5	3	3	2	2	5	5	5	6	4	5	4	3	2	3	3	3	3	3	3	3	5	1	5	3	4	5	4	5	5	4	4	4	5	50
326	2023/3/1 19:25:40	2	1	2	2	2	1	3	3	2	3	3	2	2	2	2	7	7	7	7	7	7	4	1	3	3	4	2	3	4	3	3	5	5	5	5	5	5	5	5	5	5	5	5	5	49
327	2023/3/1 19:35:49	2	1	1	3	2	1	4	4	2	2	2	2	2	6	3	4	3	5	7	3	6	2	3	2	2	2	2	2	2	2	2	2	3	2	1	3	4	1	2	3	3	3	2	3	40
328	2023/3/1 19:40:47	2	2	2	3	4	2	5	6	4	5	5	4	4	4	1	6	4	4	5	4	6	3	3	1	2	2	2	2	2	2	2	3	1	4	5	3	4	3	4	3	3	5	3	3	52
329	2023/3/1 21:49:57	2	1	2	3	4	2	3	3	2	2	2	2	1	1	2	4	3	3	2	3	3	2	2	2	2	1	2	2	2	2	2	4	2	2	2	2	2	1	4	2	2	2	2	3	21
330	2023/3/2 8:57:08	2	2	2	3	5	3	1	2	1	1	1	1	1	1	1	7	7	7	7	7	7	4	4	4	4	4	4	4	4	4	4	5	5	5	4	1	5	5	5	1	5	5	5	5	37
331	2023/3/9 9:00:22	2	2	2	3	5	2	2	3	2	2	2	2	2	1	1	7	7	6	7	7	6	3	3	2	2	2	2	2	2	2	2	2	3	4	4	4	4	2	4	4	3	5	5	4	42
332	2023/3/9 9:06:14	2	2	2	3	5	2	2	2	2	3	2	1	2	2	2	7	3	6	7	6	6	3	3	2	3	2	2	2	2	3	2	4	3	4	3	2	5	3	4	2	3	4	4	3	38
333	2023/3/9 9:09:36	2	2	2	3	5	3	5	5	5	5	4	5	5	5	5	5	5	5	5	5	5	4	2	1	2	1	1	1	1	1	1	1	1	1	1	1	1	1	2	2	2	2	2	2	59
334	2023/3/9 9:11:11	2	3	2	3	5	3	1	1	1	1	1	1	1	1	1	6	6	5	7	7	7	4	1	1	4	4	4	1	4	4	2	3	3	3	3	3	5	3	5	5	5	5	3	5	32
335	2023/3/9 9:16:08	2	3	2	3	5	5	4	4	3	4	2	3	3	2	2	6	6	6	6	6	6	3	2	3	3	3	3	3	3	3	3	4	4	4	4	4	4	1	4	4	4	4	4	3	48
336	2023/3/9 9:16:26	2	2	2	3	5	3	2	2	2	2	1	2	2	1	1	6	6	6	6	6	6	4	3	3	4	4	4	4	4	4	3	4	4	4	4	4	5	4	3	5	4	5	5	5	36
337	2023/3/9 9:17:06	2	3	2	3	5	4	5	5	4	6	3	2	4	3	1	6	6	6	6	6	6	3	2	2	2	2	2	2	2	2	2	4	1	2	1	3	2	1	3	2	2	3	2	3	54
338	2023/3/9 9:24:23	2	2	2	3	5	3	2	2	2	2	2	1	1	2	1	7	7	7	7	7	7	4	3	3	4	4	4	4	4	4	4	5	1	5	5	5	5	1	5	5	5	5	5	4	42
339	2023/3/9 9:25:38	2	2	2	3	5	3	1	1	1	1	1	1	1	1	1	7	7	7	7	7	7	4	4	4	4	4	4	4	4	4	4	5	5	5	5	1	5	1	5	1	5	5	5	5	36
340	2023/3/9 9:37:16	2	2	2	3	5	3	3	3	2	3	1	2	2	1	2	6	5	6	6	4	5	4	3	2	2	2	3	2	3	3	2	5	3	4	4	4	5	2	4	4	4	4	4	4	36
341	2023/3/9 9:39:28	2	2	2	3	5	2	5	5	4	4	4	4	4	4	4	4	3	4	5	4	4	3	2	2	2	2	2	2	2	2	2	3	3	2	2	4	4	3	3	4	2	3	2	3	47
342	2023/3/9 10:11:18	2	2	2	2	4	3	4	5	5	5	4	4	4	4	4	4	4	4	4	4	4	2	2	2	2	2	2	2	2	2	2	2	2	2	2	2	2	2	2	2	2	2	2	2	48
343	2023/3/9 10:31:28	2	1	2	3	4	3	7	6	6	6	6	7	7	6	7	6	7	6	4	7	6	4	4	3	3	3	3	3	3	3	3	2	2	2	3	2	4	5	4	4	3	2	3	4	79
344	2023/3/9 11:05:26	2	3	2	3	5	3	1	1	3	2	1	3	3	2	2	6	5	5	5	5	5	4	2	3	4	3	3	2	3	3	2	4	3	2	2	2	2	3	3	2	1	2	4	4	34
345	2023/3/9 12:27:55	2	3	2	3	5	4	2	2	1	1	1	1	1	1	1	1	1	1	6	7	7	4	4	4	4	4	4	4	4	4	4	5	1	5	5	5	5	1	5	5	5	5	5	5	19
346	2023/3/9 12:56:22	2	2	2	3	5	3	2	2	1	1	1	2	3	1	1	6	6	6	7	7	7	4	2	3	3	3	4	4	3	4	3	5	5	5	5	2	5	5	5	1	4	4	5	4	38
347	2023/3/9 18:38:50	2	1	1	2	2	1	6	6	6	6	6	6	6	6	6	6	6	6	6	6	6	2	2	2	2	2	2	2	2	2	2	2	2	2	2	2	2	2	2	2	2	2	2	2	75
348	2023/3/9 18:38:51	2	1	1	2	2	1	5	5	5	5	5	5	5	5	5	5	5	5	5	5	5	2	2	2	2	2	2	2	2	2	2	2	2	2	2	2	2	2	2	2	2	2	2	2	60
349	2023/3/9 18:38:51	2	1	2	3	2	1	5	5	5	5	4	4	4	3	3	5	3	5	5	4	5	2	2	3	2	3	2	3	3	2	2	3	3	3	2	3	3	3	2	3	2	3	3	3	50
350	2023/3/9 18:39:53	2	1	1	2	2	1	2	2	2	2	2	2	2	2	2	7	7	7	7	7	7	3	3	3	3	3	3	3	3	3	3	4	3	4	1	4	4	3	5	5	4	5	4	2	45
351	2023/3/9 18:40:08	2	1	1	3	2	1	5	6	6	5	4	4	4	4	4	6	5	5	5	5	5	3	3	3	3	3	3	3	3	3	3	2	3	2	2	2	2	3	2	2	2	2	2	2	58
352	2023/3/9 18:40:17	1	1	1	2	2	1	2	2	2	2	2	2	2	2	2	4	4	4	4	4	4	2	2	2	2	2	2	2	2	2	2	2	2	2	2	2	2	2	2	2	2	2	2	2	27
353	2023/3/9 18:40:26	2	1	1	3	2	1	2	2	2	1	1	1	2	2	1	5	6	6	7	7	7	4	1	2	3	3	3	3	3	3	3	4	3	4	4	3	5	1	3	3	5	5	5	3	37
354	2023/3/9 18:40:35	2	1	1	2	2	1	7	2	7	7	7	6	6	6	6	4	4	4	6	4	4	2	1	1	1	1	1	1	2	2	2	3	3	3	3	1	5	4	5	5	5	3	3	5	65
355	2023/3/9 18:40:36	2	1	2	3	2	1	3	3	3	3	3	2	1	1	1	7	7	7	7	7	7	3	2	2	3	2	3	3	3	3	3	5	3	3	4	2	5	2	4	4	5	4	5	5	47
356	2023/3/9 18:40:55	2	1	1	3	2	1	3	3	3	3	3	3	3	3	3	4	4	4	4	4	4	2	2	2	2	3	2	2	3	3	3	2	2	2	2	2	2	2	2	2	2	2	2	2	36
357	2023/3/9 18:41:02	2	1	1	2	2	1	5	4	4	4	3	6	5	5	4	4	3	4	5	4	4	3	2	2	2	2	2	2	2	2	2	2	1	3	1	5	4	3	2	4	3	4	3	4	49
358	2023/3/9 18:41:04	1	1	1	3	2	1	6	5	5	6	6	5	5	5	5	4	5	4	3	4	3	2	2	2	2	2	2	2	2	2	2	3	3	3	3	2	4	4	4	4	3	4	4	3	56
359	2023/3/9 18:41:05	2	1	2	2	2	1	5	5	6	6	6	4	4	5	5	5	3	6	6	5	5	4	4	3	3	1	3	3	3	3	3	4	1	4	4	4	2	4	4	4	4	3	4	4	61
360	2023/3/9 18:41:10	2	1	1	2	2	1	3	3	2	2	2	1	2	1	2	7	6	6	6	6	7	4	4	3	3	3	4	3	3	3	3	4	3	4	3	5	5	3	5	5	4	4	4	3	41
361	2023/3/9 18:41:11	2	1	1	2	2	1	4	6	3	2	2	1	2	2	2	6	5	6	7	6	7	3	1	2	2	2	2	3	3	3	3	4	1	5	5	5	5	3	5	4	5	5	4	5	46
362	2023/3/9 18:41:27	2	1	1	2	2	1	4	7	7	7	6	7	7	7	4	6	4	3	5	1	1	3	3	1	2	2	2	2	2	2	1	2	5	2	2	5	5	5	2	2	2	4	2	2	61
363	2023/3/9 18:41:45	2	1	1	2	2	1	5	5	5	5	2	3	3	1	1	6	5	5	7	7	6	3	3	3	2	2	3	3	3	4	3	4	3	4	4	2	5	2	3	5	5	5	4	5	51
364	2023/3/9 18:41:59	2	1	1	2	2	1	4	4	4	4	4	4	4	4	4	4	4	4	4	4	4	3	3	3	3	3	3	3	3	3	3	3	3	3	3	3	3	3	3	3	3	3	3	3	45
365	2023/3/9 18:42:01	2	1	1	2	2	1	4	4	3	3	1	2	3	2	1	7	5	7	6	6	7	4	3	3	3	3	4	3	3	4	3	3	3	4	1	1	5	5	4	5	2	5	5	4	46
366	2023/3/9 18:42:08	2	1	1	2	2	1	5	5	5	5	6	5	5	6	5	6	5	5	5	5	5	2	2	2	2	4	4	4	4	4	4	5	4	4	5	4	4	5	5	4	5	4	5	5	63
367	2023/3/9 18:43:09	2	1	1	2	1	1	4	5	4	4	4	4	4	4	4	4	4	4	4	6	6	4	4	4	4	4	4	4	4	4	4	5	5	5	5	5	5	5	5	5	5	5	5	4	50
368	2023/3/9 18:43:30	2	1	1	2	2	1	1	1	1	1	1	1	1	1	1	6	6	7	7	7	7	4	1	1	3	3	3	3	3	3	3	5	1	5	2	3	4	5	4	5	5	5	5	5	34
369	2023/3/9 18:43:54	2	1	1	3	2	1	6	6	6	6	6	6	6	6	6	6	6	6	6	6	6	2	1	2	2	2	2	2	2	2	2	2	2	2	2	2	2	2	2	2	2	2	2	2	75
370	2023/3/9 18:43:57	2	1	1	2	1	1	6	6	6	6	5	5	5	5	5	5	5	5	5	5	5	3	2	2	2	2	2	2	2	2	2	2	2	2	2	2	2	2	2	2	2	2	2	2	64
371	2023/3/9 18:43:58	2	1	1	2	2	1	3	3	3	2	2	3	2	2	2	5	4	5	5	5	5	3	3	3	3	3	3	3	3	2	2	2	2	2	5	2	5	3	4	4	2	2	4	4	36
372	2023/3/9 18:44:02	2	1	2	3	2	2	3	3	3	3	2	2	2	2	2	6	6	6	7	5	6	4	3	4	4	4	3	4	4	4	3	4	4	5	4	4	4	4	4	4	4	4	5	4	43
373	2023/3/9 18:44:08	2	1	1	2	2	1	6	6	6	6	6	4	4	4	4	4	4	4	4	4	4	2	2	2	2	2	2	2	2	2	2	2	2	2	2	2	2	2	2	2	2	2	2	2	55
374	2023/3/9 18:44:15	2	1	1	2	2	1	7	7	6	6	6	6	6	5	2	6	4	4	3	3	5	2	1	1	1	1	1	2	2	2	2	2	2	2	2	2	2	2	2	2	2	2	2	2	61
375	2023/3/9 18:44:22	2	1	1	2	1	1	6	6	6	5	5	5	3	3	3	5	3	4	4	4	4	3	2	2	2	2	2	2	2	2	2	3	3	3	3	3	3	3	2	3	3	3	3	3	51
376	2023/3/9 18:44:28	2	1	1	3	2	1	1	1	1	1	1	1	1	1	1	7	6	7	7	7	7	1	1	1	1	1	1	1	1	1	1	5	3	5	1	2	5	1	5	5	5	4	5	5	35
377	2023/3/9 18:44:32	2	1	1	2	1	1	2	2	2	2	2	1	1	1	1	7	5	2	7	6	6	4	2	3	3	3	3	3	3	3	3	5	3	4	1	2	2	3	4	4	5	5	4	5	32
378	2023/3/9 18:44:35	2	1	1	3	2	1	6	6	6	6	6	6	6	6	6	3	3	3	3	3	3	2	2	2	2	2	2	2	2	2	2	2	2	2	2	2	2	2	2	2	3	2	2	2	57
379	2023/3/9 18:44:46	2	1	1	3	2	2	3	3	3	3	3	3	3	3	3	5	3	5	4	4	4	2	1	3	3	3	3	3	3	3	3	2	2	2	3	2	2	2	2	2	3	2	2	2	37
380	2023/3/9 18:44:52	1	1	1	2	2	1	2	3	3	3	2	1	1	1	1	7	7	7	7	7	7	3	1	3	3	3	3	3	3	4	3	4	4	4	4	4	4	1	3	4	4	4	4	4	44
381	2023/3/9 18:44:56	2	1	1	2	1	1	5	6	6	5	4	5	4	4	5	4	5	5	6	5	5	3	2	2	2	2	2	3	2	2	2	3	3	2	3	2	2	3	2	2	3	3	2	2	59
382	2023/3/9 18:45:00	2	1	1	2	1	1	6	6	6	5	5	3	3	4	4	6	4	4	6	4	5	3	3	3	2	2	3	3	2	3	2	3	3	4	3	4	3	4	4	4	4	4	3	3	56
383	2023/3/9 18:45:01	2	1	1	2	1	1	3	2	2	2	2	1	1	2	1	7	4	6	7	7	7	4	3	2	2	2	3	3	3	3	3	4	1	3	3	3	4	2	4	4	4	4	4	4	39
384	2023/3/9 18:45:08	2	1	1	2	2	1	4	4	4	4	5	3	3	3	3	5	5	5	4	5	4	3	2	1	1	2	2	2	2	3	2	4	1	3	3	4	4	4	5	4	4	4	4	4	46
385	2023/3/9 18:45:23	1	1	1	2	2	1	5	6	5	5	4	3	3	3	3	7	6	6	6	5	5	2	2	2	2	3	3	3	3	3	3	3	3	3	3	3	3	2	3	2	2	2	2	2	57
386	2023/3/9 18:45:24	2	1	1	2	1	1	1	1	3	1	2	1	1	1	1	6	5	5	6	6	6	4	3	2	2	3	4	3	2	2	2	3	4	5	3	4	5	1	4	4	4	5	5	5	31
387	2023/3/9 18:45:25	2	1	1	3	1	1	7	7	7	7	7	7	7	7	7	4	2	3	3	3	4	3	2	1	1	2	3	3	3	3	1	1	4	3	3	5	5	3	3	4	3	4	3	3	67
388	2023/3/9 18:45:30	2	1	1	3	2	1	6	5	6	7	2	3	3	1	3	5	7	4	7	4	4	3	2	1	1	2	2	2	2	2	2	4	1	2	1	2	5	1	4	4	2	5	5	1	52
389	2023/3/9 18:45:40	2	1	1	3	2	1	5	4	4	4	3	3	4	4	4	4	4	4	4	5	5	2	2	2	4	2	2	3	2	2	2	2	3	2	2	3	2	2	2	2	2	2	2	2	46
390	2023/3/9 18:45:44	2	1	1	2	1	1	5	5	4	4	3	3	1	1	1	1	1	1	1	1	1	2	2	2	2	2	2	2	2	2	2	2	2	2	2	2	2	2	2	2	2	2	2	2	18
391	2023/3/9 18:45:46	2	1	1	2	2	1	6	6	5	6	6	6	6	6	5	5	6	5	6	5	6	3	1	1	2	2	1	2	2	2	2	3	3	3	2	2	3	3	3	4	3	3	3	3	70
392	2023/3/9 18:45:50	2	1	1	3	1	1	5	5	5	5	5	3	4	3	3	6	6	4	7	7	7	2	2	3	2	2	3	3	2	3	2	5	3	2	1	1	5	1	5	4	5	5	5	3	60
393	2023/3/9 18:45:52	2	1	1	2	2	1	7	6	7	7	7	6	5	5	7	5	5	6	3	5	4	2	1	2	2	2	2	2	3	2	2	3	3	3	2	3	3	3	3	3	3	3	3	3	70
394	2023/3/9 18:45:54	2	1	1	2	1	1	6	5	3	4	1	6	6	4	5	6	4	6	6	6	6	3	2	3	2	2	1	1	2	2	2	5	1	2	2	1	1	1	3	1	1	3	1	1	59
395	2023/3/9 18:45:57	2	1	1	2	1	1	2	3	3	3	2	2	2	2	2	5	5	5	5	5	5	3	2	1	2	2	2	2	2	2	2	4	1	2	1	2	4	1	2	2	4	5	5	5	36
396	2023/3/9 18:46:02	2	1	1	2	1	1	5	6	5	5	5	3	3	1	2	6	6	5	6	6	6	3	2	3	3	3	3	3	3	3	3	2	3	4	1	4	4	3	3	4	4	4	4	4	55
397	2023/3/9 18:46:04	2	1	1	2	1	1	4	4	4	4	4	2	2	2	2	4	4	4	4	4	4	3	3	3	3	2	2	3	3	2	3	3	2	3	2	2	2	2	2	2	2	2	2	2	37
398	2023/3/9 18:46:08	2	1	1	2	2	1	1	1	1	1	1	1	1	1	1	7	7	5	1	1	5	2	1	1	2	1	1	1	1	1	1	2	1	1	1	1	1	1	1	1	1	1	1	2	20
399	2023/3/9 18:46:09	2	1	1	2	1	1	5	5	3	4	3	2	3	2	2	5	2	5	5	5	5	3	2	2	2	2	2	2	2	2	2	2	3	4	3	2	4	3	4	5	5	5	5	5	41
400	2023/3/9 18:46:28	2	1	1	2	1	1	5	5	4	4	4	3	3	3	2	3	3	4	4	3	3	3	1	1	1	1	2	2	2	2	1	4	1	2	4	4	4	2	2	2	1	4	4	4	38
401	2023/3/9 18:46:36	2	1	1	2	1	1	3	5	3	4	4	4	4	3	3	4	4	4	5	5	5	3	3	3	3	3	2	2	2	2	2	2	2	2	3	4	2	4	4	3	3	4	4	4	45
402	2023/3/9 18:46:40	2	1	1	2	1	1	1	1	1	1	1	1	1	1	1	7	7	7	7	7	7	4	4	3	3	3	3	3	3	3	3	4	1	4	4	2	4	1	4	4	4	4	4	4	36
403	2023/3/9 18:46:50	2	1	1	2	2	1	5	5	5	4	4	4	4	4	4	4	4	5	5	5	6	3	2	1	2	1	3	1	2	3	3	3	3	3	2	5	5	3	4	4	4	3	5	3	53
404	2023/3/9 18:46:55	2	1	1	2	2	1	5	6	6	6	6	5	3	3	3	4	5	3	6	5	5	2	2	3	3	3	3	3	3	3	4	4	3	3	3	2	1	4	1	2	2	5	1	1	56
405	2023/3/9 18:47:01	2	1	1	2	1	1	2	2	2	2	2	2	2	2	2	6	6	6	6	6	6	3	3	3	3	3	3	3	3	3	3	4	3	2	2	1	4	4	2	4	2	5	5	4	39
406	2023/3/9 18:47:38	2	1	1	2	1	1	5	6	6	6	4	5	6	5	4	6	4	5	6	4	4	3	2	1	1	2	2	2	3	3	2	3	3	2	4	4	4	4	4	4	3	3	3	3	61
407	2023/3/9 18:47:49	2	1	1	2	2	1	2	2	2	2	2	1	1	1	1	7	7	7	7	7	7	4	4	4	4	4	4	4	4	4	4	5	3	5	5	4	5	1	4	5	5	5	5	5	41
408	2023/3/9 18:48:01	1	1	1	3	2	1	4	4	4	4	4	3	3	3	3	3	3	3	3	3	3	3	3	3	3	3	3	3	3	3	3	4	4	4	4	4	4	4	4	4	4	4	4	4	35
409	2023/3/9 18:49:03	1	1	1	3	2	1	7	7	4	4	4	6	6	7	6	6	6	6	6	6	6	3	3	3	3	3	3	3	3	3	3	4	4	4	4	4	4	4	4	4	4	4	4	4	72
410	2023/3/9 18:49:50	2	1	1	2	1	1	6	6	6	6	6	5	5	5	5	6	4	4	4	4	4	4	2	1	2	2	2	2	2	2	2	5	4	4	4	4	4	4	4	4	4	5	2	2	61
411	2023/3/9 18:50:17	2	1	1	2	2	1	3	4	4	4	3	3	2	2	2	4	5	5	6	5	5	4	1	1	2	1	3	2	3	3	3	4	1	5	1	5	5	1	5	4	5	5	5	3	42
412	2023/3/9 18:50:36	2	1	1	3	2	1	4	7	7	7	7	4	5	2	3	4	4	4	4	4	4	2	1	3	2	2	2	1	2	2	2	1	2	3	2	3	3	2	2	3	3	2	2	3	55
413	2023/3/9 18:51:21	2	1	1	2	2	1	4	4	4	4	4	4	4	4	4	4	4	4	4	4	4	3	2	3	3	3	3	3	3	3	3	4	4	4	4	4	4	4	4	4	4	4	4	4	45
414	2023/3/9 18:51:23	2	1	1	2	2	1	5	4	4	4	4	4	4	4	4	4	4	4	4	4	4	3	2	2	2	2	2	2	2	2	2	3	1	2	2	2	2	2	2	2	2	2	2	5	46
415	2023/3/9 18:51:38	2	1	1	3	2	1	4	4	4	3	3	3	4	3	3	4	4	4	4	4	4	2	2	2	2	2	2	2	2	2	2	2	2	2	2	2	2	2	2	2	2	2	2	2	40
416	2023/3/9 18:51:56	2	1	1	3	2	1	3	4	5	5	2	2	1	2	2	2	6	7	7	7	7	3	3	3	3	3	3	3	3	3	3	2	1	5	5	2	2	3	2	2	4	5	4	4	47
417	2023/3/9 18:52:45	1	1	1	2	2	1	6	6	5	6	5	5	5	3	3	5	6	6	5	5	3	2	2	2	2	2	2	2	2	2	2	2	2	2	2	2	3	3	3	3	3	3	3	3	59
418	2023/3/9 18:52:51	1	1	1	3	2	1	3	3	3	2	1	3	3	3	3	5	5	5	5	5	5	3	3	3	3	2	3	3	3	3	3	4	4	4	1	1	4	5	4	4	4	2	4	4	39
419	2023/3/9 18:52:53	2	1	2	2	2	1	5	5	5	5	5	5	5	5	5	5	5	5	5	5	5	3	3	3	2	3	3	3	3	3	3	4	4	4	4	4	4	4	4	4	4	4	4	4	60
420	2023/3/9 18:53:06	2	1	1	2	1	1	5	5	5	5	5	4	4	4	4	4	4	4	4	4	4	3	3	3	3	3	3	3	3	3	3	4	4	4	4	5	5	5	5	4	4	4	4	4	50
421	2023/3/9 18:53:06	2	1	1	2	2	1	4	4	4	4	4	4	4	4	4	4	4	4	4	4	4	2	2	2	2	2	2	2	2	2	3	2	2	2	2	2	2	2	2	2	2	2	2	2	45
422	2023/3/9 18:53:14	2	1	1	2	1	1	2	2	2	2	2	2	2	2	2	6	4	6	6	6	6	3	3	3	3	3	3	3	3	3	3	4	3	4	5	3	5	1	4	1	2	4	4	4	37
423	2023/3/9 18:53:15	2	1	1	2	2	1	3	3	3	3	3	3	3	2	2	7	4	5	5	5	5	3	2	2	2	2	3	3	2	2	3	2	1	2	2	2	5	4	4	4	2	4	2	2	41
424	2023/3/9 18:54:02	2	1	1	2	1	1	4	4	3	3	3	5	5	3	4	5	5	4	3	3	4	2	2	3	3	3	3	3	3	3	2	2	3	2	2	4	4	4	4	4	4	4	4	4	43
425	2023/3/9 18:54:59	2	1	2	3	2	1	4	4	3	3	4	3	3	3	3	5	4	4	4	4	4	3	2	3	2	2	3	2	2	2	3	2	2	4	3	3	4	4	4	3	4	4	4	4	40
426	2023/3/9 18:55:10	2	1	1	3	2	1	3	3	3	3	3	3	3	3	3	5	6	5	6	6	5	2	2	2	2	2	2	2	2	2	2	2	3	2	2	2	2	2	2	3	2	2	1	2	45
427	2023/3/9 18:56:25	2	1	1	2	1	1	4	3	5	4	4	3	2	2	2	5	6	6	6	5	5	3	2	2	3	2	3	3	2	3	2	4	4	4	4	1	4	4	2	2	2	2	2	2	47
428	2023/3/9 18:56:31	2	1	1	2	2	1	1	1	1	1	1	1	1	1	1	7	7	7	7	7	7	2	2	2	4	4	4	4	4	4	4	5	5	5	5	5	5	1	5	5	5	5	5	5	36
429	2023/3/9 18:56:50	2	1	1	3	2	1	2	1	2	2	2	1	1	1	1	6	6	6	6	6	6	3	2	3	3	3	3	3	3	3	3	4	4	4	4	2	4	1	4	4	4	4	4	4	34
430	2023/3/9 18:56:54	2	1	1	2	2	1	3	3	2	1	1	1	1	1	1	7	7	7	7	7	7	4	3	4	4	3	3	4	4	4	3	5	1	5	1	5	5	1	4	4	5	4	5	4	41
431	2023/3/9 18:58:09	2	1	1	2	2	1	5	6	4	5	5	3	3	3	3	4	4	5	5	4	5	3	2	3	3	2	2	3	2	2	1	2	3	4	2	4	4	3	4	4	4	4	4	4	49
432	2023/3/9 18:58:15	2	1	1	2	1	1	5	5	6	6	6	4	4	4	4	4	4	5	5	5	5	2	3	3	3	2	2	3	3	2	3	2	2	2	2	3	4	4	4	4	4	2	4	4	57
433	2023/3/9 18:58:37	2	1	1	2	1	1	2	2	3	1	1	1	1	2	1	2	6	6	5	4	5	4	2	4	1	2	2	2	2	2	2	3	3	2	3	3	2	2	2	2	2	2	2	2	27
434	2023/3/9 18:58:56	2	1	1	2	2	1	4	6	4	5	4	3	2	2	2	4	4	7	7	7	7	4	3	2	2	2	2	3	3	3	2	5	1	3	3	5	5	3	5	5	5	5	5	3	53
435	2023/3/9 18:59:06	2	1	1	2	2	1	1	2	1	2	1	1	1	1	1	6	5	6	7	6	6	4	3	3	3	3	4	3	4	3	3	4	3	5	2	5	5	1	5	2	5	5	5	5	32
436	2023/3/9 18:59:22	2	1	1	2	1	1	6	6	6	6	5	5	6	5	6	5	5	5	5	5	5	3	3	3	3	3	3	3	3	3	3	2	3	3	3	4	4	4	4	4	4	4	3	4	66
437	2023/3/9 18:59:27	2	1	1	2	2	1	7	6	6	7	6	4	4	4	5	7	3	6	7	7	7	2	2	2	2	2	3	3	3	3	2	1	1	2	1	5	4	4	3	4	5	4	3	3	71
438	2023/3/9 18:59:31	2	1	1	2	1	1	6	6	6	6	5	3	3	3	3	5	5	5	5	5	5	3	3	3	3	2	3	3	3	3	3	4	3	4	4	2	4	4	4	4	2	4	2	4	56
439	2023/3/9 18:59:45	2	1	1	2	1	1	4	1	4	4	4	6	6	5	4	4	4	4	4	4	5	2	2	2	2	2	2	2	2	2	2	2	2	2	2	2	2	2	2	2	2	2	2	2	48
440	2023/3/9 18:59:50	2	1	1	2	2	1	1	1	1	1	1	1	1	1	1	7	7	7	7	7	7	4	2	3	3	3	4	4	3	4	3	5	4	5	5	2	5	1	2	5	2	5	5	5	36
441	2023/3/9 19:00:03	2	1	1	3	2	1	5	5	4	4	4	4	4	4	4	5	4	4	5	4	5	3	2	2	2	2	2	2	2	2	2	2	2	2	1	4	4	2	3	4	4	4	3	3	50
442	2023/3/9 19:00:18	2	1	1	2	1	1	5	5	4	5	5	6	6	4	4	4	5	4	6	5	4	3	2	1	2	2	3	3	2	3	2	4	4	5	3	5	4	4	4	4	5	5	4	2	57
443	2023/3/9 19:00:48	2	1	1	3	2	1	6	6	6	6	4	5	6	6	6	6	7	4	6	5	5	2	2	2	2	2	2	2	2	2	2	2	2	2	2	2	2	2	2	2	2	2	2	2	69
444	2023/3/9 19:01:25	2	1	1	2	2	1	1	2	1	1	1	1	1	1	1	6	6	6	5	6	6	2	2	4	4	4	4	4	4	4	4	4	5	5	5	5	5	5	5	5	3	3	5	5	30
445	2023/3/9 19:01:25	2	1	1	2	2	1	2	2	5	2	2	2	2	2	2	6	5	5	6	5	5	3	2	2	3	3	3	3	3	3	3	3	2	4	3	4	4	4	4	4	3	4	4	4	38
446	2023/3/9 19:01:46	2	1	1	2	2	1	6	6	6	6	6	6	6	6	5	5	5	4	4	4	4	2	2	2	3	3	3	3	3	3	2	2	3	3	3	3	3	3	3	3	3	3	3	3	64
447	2023/3/9 19:02:15	2	1	1	3	2	1	2	2	2	1	1	1	1	1	1	6	6	6	7	7	7	3	3	3	2	2	3	2	3	3	3	3	1	4	2	2	5	3	4	4	4	4	4	4	36
448	2023/3/9 19:02:33	2	1	1	2	1	1	2	1	2	2	1	1	1	1	1	4	6	6	7	7	6	1	1	2	2	1	1	1	1	1	1	5	4	5	5	3	5	3	2	4	4	4	5	5	33
449	2023/3/9 19:02:39	2	1	1	3	3	1	5	5	4	3	2	1	1	1	1	6	7	2	6	7	6	4	3	2	2	3	4	3	2	3	1	4	3	4	1	2	4	3	4	4	4	2	2	4	42
450	2023/3/9 19:03:52	2	1	1	2	2	1	3	3	3	3	3	3	3	3	3	3	3	3	3	3	3	3	3	3	3	3	3	3	3	3	3	4	4	4	4	4	4	4	4	4	4	4	4	4	30
451	2023/3/9 19:05:24	2	1	1	2	2	1	5	5	6	5	5	5	5	5	5	5	5	5	5	4	4	2	1	1	1	1	1	1	1	1	1	2	1	1	1	2	2	1	1	3	3	2	2	2	59
452	2023/3/9 19:06:29	2	1	1	2	2	1	4	4	4	4	4	4	4	4	4	4	4	4	4	4	4	2	2	2	2	2	2	2	2	2	2	2	2	2	2	2	2	2	2	2	2	2	2	2	45
453	2023/3/9 19:07:13	2	1	1	2	1	1	4	5	4	3	2	2	2	1	2	7	7	7	1	7	7	3	3	1	3	3	3	3	3	3	3	3	3	4	3	1	3	4	4	4	4	4	4	4	46
454	2023/3/9 19:07:55	2	1	1	2	2	1	7	5	6	3	4	4	3	5	3	5	1	5	5	5	5	2	2	2	3	3	2	3	3	3	3	3	4	4	3	3	2	4	3	4	3	3	4	4	51
455	2023/3/9 19:08:19	2	1	1	2	1	1	4	4	4	4	4	2	2	2	2	5	5	5	5	5	5	3	2	1	2	1	2	2	2	2	2	3	3	3	3	3	4	3	3	3	3	4	4	3	43
456	2023/3/9 19:08:57	2	1	1	2	2	1	4	4	5	4	3	2	2	1	4	3	3	4	6	4	3	3	2	2	1	2	2	2	2	3	2	4	1	4	5	5	5	3	4	5	5	5	4	3	37
457	2023/3/9 19:12:09	2	1	1	2	2	1	5	1	6	6	3	5	4	3	3	5	5	5	5	5	5	3	3	2	3	3	3	3	3	3	3	4	2	4	1	2	4	2	2	4	2	4	4	4	51
458	2023/3/9 19:12:52	2	1	1	2	1	1	3	2	2	2	1	2	1	1	1	7	7	7	7	7	7	3	2	2	2	2	3	3	3	3	2	4	1	4	4	4	4	4	4	4	4	4	4	4	42
459	2023/3/9 19:12:53	2	1	1	2	2	1	6	6	6	6	6	6	7	7	6	5	6	7	6	6	6	2	2	2	3	2	2	2	2	3	2	2	1	2	2	4	4	3	2	4	3	4	3	4	77
460	2023/3/9 19:13:22	1	1	1	3	2	1	7	7	7	5	4	7	7	4	2	4	4	7	7	7	5	2	2	2	3	2	2	2	2	2	2	2	2	2	2	2	2	2	2	2	2	2	2	2	69
461	2023/3/9 19:13:53	2	1	1	2	1	1	3	2	2	2	2	1	1	2	1	7	7	7	5	6	7	4	2	2	2	2	3	3	2	2	2	2	1	4	4	3	5	3	3	2	2	2	2	2	40
462	2023/3/9 19:14:19	2	1	1	3	1	1	4	4	3	4	4	2	2	3	2	4	2	4	5	4	4	3	3	3	2	2	2	2	2	2	2	2	1	2	3	4	2	2	2	4	2	4	4	2	36
463	2023/3/9 19:16:18	2	1	1	2	2	1	5	5	4	5	3	3	3	2	2	7	7	7	5	6	6	3	3	3	2	3	3	3	3	3	3	2	3	4	4	4	4	1	2	5	4	4	4	4	55
464	2023/3/9 19:17:06	2	1	1	3	2	1	6	6	6	6	5	6	6	6	6	6	4	4	4	4	4	3	3	2	2	2	3	3	3	3	3	4	1	3	5	4	4	3	4	4	4	4	4	4	64
465	2023/3/9 19:17:06	2	1	1	2	2	1	2	2	2	2	2	2	2	2	2	2	2	2	2	2	2	2	2	2	3	3	3	3	3	3	3	2	2	4	5	4	5	1	3	3	4	4	3	3	15
466	2023/3/9 19:17:07	2	1	1	2	2	1	3	3	2	3	3	3	3	4	3	5	2	4	4	4	4	2	2	2	2	2	2	2	2	2	2	3	1	2	2	2	2	2	2	2	3	2	2	2	35
467	2023/3/9 19:20:04	2	1	1	2	2	1	5	6	5	6	5	6	5	5	5	6	5	6	5	5	6	3	3	3	3	3	3	3	3	3	3	2	4	4	2	3	2	3	4	3	4	2	4	4	66
468	2023/3/9 19:20:13	2	1	1	2	2	1	3	4	3	4	3	3	3	3	3	5	4	5	5	5	6	3	2	3	3	3	3	3	3	3	3	4	4	4	4	4	4	4	4	4	4	4	4	4	44
469	2023/3/9 19:22:04	2	1	1	3	1	1	3	5	6	4	3	4	3	6	4	4	5	4	5	6	6	3	3	1	2	2	2	2	2	2	2	5	4	4	4	4	4	4	4	4	4	4	4	4	53
470	2023/3/9 19:24:19	2	1	2	2	2	1	2	2	1	2	1	1	1	1	1	6	6	5	6	6	6	3	3	3	4	4	4	4	4	4	4	5	3	5	4	3	3	2	4	4	4	4	5	5	32
471	2023/3/9 19:26:23	2	1	1	2	2	1	2	4	2	2	2	2	2	1	1	6	6	6	6	6	6	4	1	3	2	2	3	4	3	3	4	4	4	5	4	2	4	2	4	4	4	4	4	4	39
472	2023/3/9 19:26:53	2	1	1	2	2	1	2	2	1	2	1	1	1	1	1	7	7	7	7	7	7	4	3	2	3	3	4	4	3	3	3	4	4	5	4	3	4	3	2	2	5	5	4	4	39
473	2023/3/9 19:27:32	2	1	1	3	2	2	3	3	3	3	3	3	2	3	3	6	4	5	5	5	5	3	3	3	3	3	3	3	3	3	3	4	4	4	4	4	4	4	4	4	4	4	4	4	41
474	2023/3/9 19:29:31	2	1	1	2	2	1	5	5	5	5	5	5	5	5	5	5	5	5	5	5	5	3	2	2	2	3	3	3	2	3	2	2	3	2	3	2	2	2	2	2	2	2	2	2	60
475	2023/3/9 19:29:44	2	3	2	3	5	3	4	4	3	3	2	2	3	3	4	6	4	6	6	4	5	3	2	2	2	2	2	2	2	2	2	4	2	2	5	3	4	3	3	4	1	4	3	3	44
476	2023/3/9 19:31:12	2	1	1	2	2	1	3	4	3	4	3	4	6	7	6	6	5	5	4	5	5	3	2	2	4	2	3	3	2	2	2	4	2	3	5	5	1	3	4	4	5	3	5	1	55
477	2023/3/9 19:34:21	2	1	1	2	1	1	5	6	7	4	3	5	4	4	3	4	4	4	5	4	5	2	2	1	3	1	3	2	2	2	2	5	1	4	3	2	5	4	3	4	4	3	4	3	52
478	2023/3/9 19:35:49	1	1	1	2	2	1	3	3	3	2	3	2	3	2	2	6	4	4	4	4	4	3	3	1	3	2	3	3	3	3	3	2	3	2	2	2	2	3	4	4	3	1	4	4	34
479	2023/3/9 19:37:20	2	1	2	3	2	1	3	3	3	3	1	2	2	1	1	6	6	6	6	6	6	3	2	2	2	2	3	3	3	2	2	2	3	4	5	3	5	3	5	4	4	5	5	4	40
480	2023/3/9 19:37:49	2	1	1	3	2	1	7	7	7	7	7	4	4	4	4	3	7	4	7	7	4	3	1	4	4	4	4	3	3	3	3	5	5	5	3	1	5	3	5	5	3	3	3	5	68
481	2023/3/9 19:37:50	1	1	1	2	1	1	2	4	2	4	3	2	2	2	2	2	2	2	1	2	1	3	2	2	2	2	2	3	2	2	2	2	2	2	2	2	2	2	2	2	2	2	2	2	18
482	2023/3/9 19:38:53	2	1	1	2	2	1	3	4	4	4	3	3	3	3	3	6	6	6	6	6	5	1	3	2	2	1	2	2	2	2	3	3	3	4	4	4	4	4	4	4	4	4	4	4	50
483	2023/3/9 19:39:21	2	1	1	2	1	1	3	3	3	3	2	2	2	2	2	5	5	5	5	5	5	2	2	2	2	2	3	2	2	2	2	2	3	2	2	2	2	2	2	2	2	2	2	2	37
484	2023/3/9 19:40:22	2	1	1	3	2	1	6	6	6	6	6	6	6	6	6	6	6	6	6	4	4	3	3	3	3	3	3	3	3	3	3	2	3	3	3	3	3	2	2	2	2	2	2	2	71
485	2023/3/9 19:41:57	2	1	1	2	2	1	7	7	7	7	7	7	7	7	7	3	3	1	1	1	1	3	1	1	1	1	1	1	1	2	2	2	1	2	2	2	5	2	2	4	4	3	3	3	58
486	2023/3/9 19:43:33	2	1	1	3	2	1	3	3	2	2	1	2	2	2	2	6	5	4	6	5	6	2	3	3	2	3	2	2	2	2	2	3	2	2	2	2	2	2	2	2	2	3	2	2	36
487	2023/3/9 19:45:41	2	1	1	3	2	1	4	4	5	3	2	2	2	1	1	7	7	7	7	7	6	3	2	1	3	2	3	3	3	3	3	4	1	4	5	4	5	1	4	5	5	5	5	3	50
488	2023/3/9 19:45:54	2	1	1	2	2	1	2	3	3	3	3	2	3	2	2	5	5	5	6	5	5	3	2	2	2	2	2	2	2	2	2	2	2	2	2	2	2	2	2	2	2	2	2	2	39
489	2023/3/9 19:46:32	2	1	1	2	1	1	4	5	3	3	3	3	3	5	3	5	5	3	6	6	6	2	2	2	2	2	2	2	2	2	2	2	2	2	2	2	2	2	2	2	2	2	2	2	48
490	2023/3/9 19:46:41	2	1	1	2	1	1	4	4	4	4	3	4	5	4	4	4	3	4	4	5	4	2	2	2	3	2	2	2	2	2	2	4	1	2	1	1	2	2	2	2	2	2	2	2	45
491	2023/3/9 19:48:53	2	1	1	2	1	1	7	7	5	5	3	4	4	4	4	4	4	4	4	4	4	2	2	2	2	2	2	2	2	2	2	4	4	4	4	4	4	4	4	4	4	4	4	4	52
492	2023/3/9 19:49:17	2	1	1	2	2	1	3	3	3	3	3	3	3	3	2	6	5	5	5	5	5	3	3	2	3	2	3	2	2	2	2	4	3	3	4	4	4	3	4	4	4	4	3	4	42
493	2023/3/9 19:50:10	2	1	1	2	1	1	4	4	4	1	2	2	3	1	1	7	7	7	7	7	7	3	3	1	3	3	4	4	4	4	4	3	1	5	5	5	5	5	5	5	5	5	5	5	49
494	2023/3/9 19:52:30	1	1	1	3	2	1	5	5	5	4	3	3	3	3	3	3	4	4	4	4	4	3	2	2	3	2	3	2	3	2	3	3	2	2	2	3	2	2	2	3	2	1	2	3	42
495	2023/3/9 20:03:28	2	1	1	2	2	1	5	4	3	3	2	2	2	2	2	6	5	5	5	5	5	2	2	2	2	2	2	2	2	2	2	4	4	4	4	3	3	3	3	4	3	3	3	3	41
496	2023/3/9 20:03:31	2	1	1	2	1	1	5	5	5	5	3	3	4	4	2	6	4	5	6	4	4	3	2	2	2	2	3	2	3	3	2	4	1	1	1	3	4	3	4	4	4	4	3	4	50
497	2023/3/9 20:06:57	2	1	1	2	2	1	7	6	5	6	6	6	6	6	6	2	2	2	2	2	2	2	2	2	2	2	2	2	2	2	2	2	3	3	4	2	2	2	2	2	2	3	3	3	51
498	2023/3/9 20:07:01	2	1	1	2	2	1	3	3	3	3	2	3	3	2	2	7	7	7	7	7	7	4	3	3	3	3	3	3	3	3	3	5	4	5	5	2	4	1	4	4	4	5	5	4	51
499	2023/3/9 20:07:17	2	1	1	2	2	1	3	3	2	2	1	1	1	1	1	7	7	7	7	7	7	2	1	4	4	4	4	4	4	3	3	5	3	5	4	5	5	3	4	4	5	5	5	5	42
500	2023/3/9 20:09:28	2	1	1	2	2	1	6	6	5	5	5	3	3	3	3	4	5	3	6	5	4	3	2	1	1	2	2	2	1	3	1	3	1	5	4	3	2	3	2	4	4	5	4	4	51
501	2023/3/9 20:11:39	2	1	1	2	2	1	6	6	6	6	5	6	6	5	5	6	5	3	5	3	5	2	2	2	2	2	2	2	2	3	2	3	3	4	4	4	4	2	4	4	4	4	3	4	63
502	2023/3/9 20:13:05	2	1	1	2	2	1	4	4	4	4	4	4	4	4	4	4	4	4	4	4	4	2	2	2	3	2	3	2	2	3	3	2	2	2	2	2	2	2	3	3	2	2	3	1	45
503	2023/3/9 20:14:25	2	1	1	2	1	1	3	3	4	3	3	3	3	3	3	4	5	3	5	5	4	3	2	2	2	2	3	2	2	2	2	4	3	4	4	5	4	2	3	4	4	4	3	4	39
504	2023/3/9 20:17:00	2	1	1	2	1	1	5	5	6	6	3	3	2	3	3	7	7	7	7	7	7	4	4	3	3	3	3	3	3	3	3	4	1	4	4	3	5	3	4	5	5	4	4	4	63
505	2023/3/9 20:21:32	2	1	1	2	1	1	7	7	7	7	7	5	7	7	7	3	2	2	3	2	1	2	1	1	1	1	2	2	1	2	2	1	1	3	1	2	3	5	3	4	3	1	1	4	59
506	2023/3/9 20:21:57	2	1	1	2	2	1	6	6	6	6	6	4	5	4	4	5	5	4	4	4	4	2	2	1	1	2	2	2	2	2	2	2	1	2	2	2	2	2	3	3	3	3	3	2	58
507	2023/3/9 20:36:23	2	1	1	2	2	1	7	7	6	6	7	6	4	5	5	5	5	5	6	4	4	2	3	2	2	2	2	2	2	2	2	3	2	2	2	2	2	2	2	2	2	2	2	2	67
508	2023/3/9 20:45:52	2	1	1	2	2	1	7	7	7	7	7	4	4	4	2	5	5	4	4	4	4	2	1	1	1	1	2	1	1	1	1	3	1	1	4	4	4	3	3	3	2	3	3	3	60
509	2023/3/9 21:04:19	2	1	1	2	2	1	3	3	3	4	2	2	3	3	2	3	3	3	3	3	3	3	2	3	4	4	4	4	4	4	4	5	3	5	5	5	5	4	4	5	5	2	5	5	28
510	2023/3/9 21:18:19	2	1	1	2	2	1	3	4	4	3	3	3	3	3	3	5	5	5	5	6	6	4	2	4	3	3	4	3	3	3	2	5	4	5	3	3	5	5	4	5	3	3	4	4	46
511	2023/3/9 21:44:39	2	1	1	3	2	1	5	6	6	6	5	4	4	4	4	5	3	4	4	3	4	3	3	2	2	2	3	3	3	2	2	2	3	3	1	2	5	2	3	3	3	4	4	4	52
512	2023/3/9 22:22:35	2	1	1	2	2	1	4	4	4	5	4	3	3	3	2	4	4	4	4	4	4	2	2	2	2	2	2	2	2	2	2	2	2	2	2	2	2	2	2	2	2	2	2	2	41
513	2023/3/9 22:30:33	2	1	2	2	2	1	4	4	4	4	4	4	4	4	4	4	4	4	4	4	4	2	2	2	2	2	2	2	2	2	2	2	2	2	2	2	2	2	2	2	2	2	2	2	45
514	2023/3/9 22:37:33	2	1	1	3	2	1	4	4	4	4	4	4	4	4	4	4	4	4	4	4	4	3	2	1	1	1	2	2	3	3	2	4	1	4	5	2	2	1	2	2	4	2	4	3	45
515	2023/3/9 22:46:50	2	1	1	3	2	1	6	6	5	5	4	3	3	3	3	7	6	6	7	6	6	3	3	3	2	2	2	2	2	2	2	4	3	4	4	4	4	3	4	3	4	4	4	4	61
516	2023/3/9 22:51:40	2	1	1	3	1	1	3	3	3	3	3	2	2	2	2	5	5	5	5	5	5	3	2	2	3	2	3	3	3	3	3	4	3	4	5	4	4	2	4	4	4	4	4	4	38
517	2023/3/9 23:20:23	2	1	1	2	2	1	5	5	5	5	4	7	7	4	5	6	2	4	4	4	4	3	3	3	3	3	3	3	3	3	3	4	4	4	4	4	4	4	4	4	4	4	4	4	56
518	2023/3/10 1:24:12	2	1	1	3	1	1	5	5	5	5	5	4	3	4	4	4	6	6	5	6	6	3	2	2	2	2	3	2	2	2	2	2	3	2	5	4	4	3	4	4	4	4	2	3	58
519	2023/3/10 1:44:09	2	1	1	3	1	1	4	5	5	7	5	5	5	3	5	6	6	6	5	5	5	3	3	3	3	3	3	2	2	2	2	3	3	3	3	4	3	4	3	4	4	3	3	3	62
520	2023/3/10 4:09:02	2	1	1	2	2	1	4	4	3	3	3	3	2	3	3	5	4	4	4	4	4	3	2	2	2	2	3	2	2	2	1	2	1	4	3	1	3	2	4	4	5	4	3	4	38
521	2023/3/10 6:59:56	2	1	1	2	2	1	7	7	7	7	7	7	7	7	7	1	1	1	1	1	1	1	1	1	1	1	1	1	1	1	1	5	5	5	5	5	5	5	5	5	5	5	5	5	54
522	2023/3/10 7:03:10	2	1	1	2	2	1	4	4	3	3	2	3	3	2	3	7	4	1	7	7	7	4	1	3	3	3	4	4	2	2	2	2	3	3	3	4	5	3	3	3	4	4	2	2	45
523	2023/3/10 10:20:38	2	1	1	2	1	1	5	4	5	5	5	4	4	3	3	2	2	3	3	3	3	2	2	2	2	2	2	3	3	3	3	5	3	4	3	4	4	2	2	2	2	3	4	4	39
524	2023/3/10 13:14:48	2	1	1	2	1	1	6	5	5	5	5	4	1	1	1	5	5	5	5	5	5	2	1	1	2	1	2	2	2	2	2	2	3	2	4	4	4	3	4	4	2	5	4	4	48
525	2023/3/10 13:28:29	2	1	1	3	1	1	1	1	1	1	1	1	1	1	1	7	7	7	7	7	7	4	4	2	2	2	3	2	3	2	2	5	2	5	5	2	5	4	5	5	5	5	5	2	36
526	2023/3/10 14:33:47	1	1	1	2	2	1	6	5	5	4	5	5	5	5	4	6	5	5	5	5	5	3	3	2	3	3	3	2	3	3	3	4	5	4	4	4	4	5	4	4	4	4	5	4	60
527	2023/3/10 17:24:03	2	1	1	2	1	1	6	7	7	6	5	5	5	5	5	4	4	3	4	3	3	2	1	1	1	1	1	1	1	1	1	2	1	1	1	1	1	1	2	2	1	1	1	5	57
528	2023/3/10 17:24:11	2	1	1	2	1	1	3	3	2	2	1	1	1	1	1	7	7	7	7	7	7	4	2	2	3	3	3	3	3	3	3	4	3	5	5	4	4	3	5	5	5	5	5	4	42
529	2023/3/10 18:03:16	2	1	1	2	2	1	5	5	5	5	6	5	4	5	5	5	5	5	5	5	5	2	2	2	2	2	3	3	3	3	3	4	4	4	4	4	4	4	4	4	4	4	4	4	60
